# Supplementary material for: Bis[μ-1,3-bis(4,5-dihydroimidazol-2-yl)benzene-κ2 N:N′]bis[dichloridozinc(II)] N,N′-dimethylformamide disolvate
Source: Acta Crystallogr Sect E Struct Rep Online. 2008 Sep 6;64(Pt 10):m1236. doi: 10.1107/S1600536808027773 (PMC2959326; doi:10.1107/S1600536808027773)
Supplement: Supplementary file 1 [file e-64-m1236-sup1.cif]

##############################################################################
###                                                                        ###
###        Electronic paper (Acta Crystallographica Section E)             ###
###                                                                        ###
##############################################################################
#                                                                            #
# This CIF contains the data in a paper accepted for publication in Acta     #
# Crystallographica Section E. It conforms to the requirements of Notes      #
# for Authors for Section E, and has been peer reviewed under the auspices   #
# of the IUCr Commission on Journals.                                        #
#                                                                            #
# Full details of the Crystallographic Information File format               #
# are given in the paper "The Crystallographic Information File (CIF):       #
# a New Standard Archive File for Crystallography" by S. R. Hall, F. H.      #
# Allen and I. D. Brown [Acta Cryst. (1991), A47, 655-685].                  #
#                                                                            #
# The current version of the core CIF dictionary is obtainable from          #
# ftp://ftp.iucr.org/pub/cif_core.dic. The current version number is 2.4.    #
#                                                                            #
# Software is freely available for graphical display of the structure(s) in  #
# this CIF.  For information consult the CIF home page http://www.iucr.org/  #
# cif/home.html                                                              #
#                                                                            #
# This file may be used for bona fide research purposes within the           #
# scientific community so long as proper attribution is given to the journal # 
# article from which it was obtained.                                        #
#                                                                            #
##############################################################################
                                             
data_I
_audit_creation_method     SHELXL-97
_chemical_name_systematic
;\
Bis[\m-1,3-bis(4,5-dihydroimidazol-2-yl)benzene-\
\k^2^<i>N</i>:<i>N</i>']bis[dichloridozinc(II)]
<i>N</i>,<i>N</i>'-dimethylformamide disolvate
;
_chemical_name_common     ?
_chemical_formula_moiety     'C24 H28 Cl4 N8 Zn2 , 2C3 H7 N O'
_chemical_formula_sum     'C30 H42 Cl4 N10 O2 Zn2'
_chemical_formula_iupac     '[Zn2 Cl4 (C12 H14 N4)2], 2C3 H7 N O'
_chemical_formula_weight     847.28
_chemical_melting_point     ?
_symmetry_cell_setting     monoclinic
_symmetry_space_group_name_H-M     'P 21/c'
_symmetry_space_group_name_Hall     '-P 2ybc'
loop_
    _symmetry_equiv_pos_as_xyz
    'x, y, z'
    '-x, y+1/2, -z+1/2'
    '-x, -y, -z'
    'x, -y-1/2, z-1/2'
_cell_length_a     8.1774(11)
_cell_length_b     8.5032(12)
_cell_length_c     27.097(4)
_cell_angle_alpha     90.00
_cell_angle_beta     92.890(2)
_cell_angle_gamma     90.00
_cell_volume     1881.8(4)
_cell_formula_units_Z     2
_cell_measurement_reflns_used     781
_cell_measurement_theta_min     2.41
_cell_measurement_theta_max     28.0
_cell_measurement_temperature     123(2)
_exptl_crystal_description     block
_exptl_crystal_colour     colorless
_exptl_crystal_size_max     0.43
_exptl_crystal_size_mid     0.27
_exptl_crystal_size_min     0.20
_exptl_crystal_density_diffrn     1.495
_exptl_crystal_density_meas     ?
_exptl_crystal_density_method     'not measured'
_exptl_crystal_F_000     872
_exptl_absorpt_coefficient_mu     1.601
_exptl_absorpt_correction_type     multi-scan
_exptl_absorpt_process_details     '(SADABS; Sheldrick, 2000)'
_exptl_absorpt_correction_T_min     0.5460
_exptl_absorpt_correction_T_max     0.7401
_exptl_special_details
;
;
_diffrn_ambient_temperature     123(2)
_diffrn_radiation_type     MoK\a
_diffrn_radiation_wavelength     0.71073
_diffrn_radiation_source     'fine-focus sealed tube'
_diffrn_radiation_monochromator     graphite
_diffrn_measurement_device_type     'Bruker APEX CCD'
_diffrn_measurement_method     'phi and omega scan'
_diffrn_detector_area_resol_mean     ?
_diffrn_reflns_number     13375
_diffrn_reflns_av_R_equivalents     0.0430
_diffrn_reflns_av_sigmaI/netI     0.0436
_diffrn_reflns_theta_min     2.83
_diffrn_reflns_theta_max     25.99
_diffrn_reflns_theta_full     25.99
_diffrn_measured_fraction_theta_max     0.989
_diffrn_measured_fraction_theta_full     0.989
_diffrn_reflns_limit_h_min     -10
_diffrn_reflns_limit_h_max     9
_diffrn_reflns_limit_k_min     -10
_diffrn_reflns_limit_k_max     10
_diffrn_reflns_limit_l_min     -31
_diffrn_reflns_limit_l_max     33
_diffrn_standards_number     ?
_diffrn_standards_interval_count     ?
_diffrn_standards_interval_time     ?
_diffrn_standards_decay_%     ?
_refine_special_details
;
Refinement of <i>F</i>^2^ against ALL reflections. The weighted <i>R</i>-factor
<i>wR</i> and goodness of fit <i>S</i> are based on <i>F</i>^2^, conventional
<i>R</i>-factors <i>R</i> are based on <i>F</i>, with <i>F</i> set to zero for
negative <i>F</i>^2^. The threshold expression of <i>F</i>^2^ >
\s(<i>F</i>^2^) is used only for calculating <i>R</i>-factors(gt) <i>etc</i>.
and is not relevant to the choice of reflections for refinement.
<i>R</i>-factors based on <i>F</i>^2^ are statistically about twice as large
as those based on <i>F</i>, and <i>R</i>- factors based on ALL data will be
even larger.
;
_reflns_number_total     3659
_reflns_number_gt     3215
_reflns_threshold_expression     I>2\s(I)
_refine_ls_structure_factor_coef     Fsqd
_refine_ls_matrix_type     full
_refine_ls_R_factor_all     0.0394
_refine_ls_R_factor_gt     0.0342
_refine_ls_wR_factor_gt     0.0846
_refine_ls_wR_factor_ref     0.0871
_refine_ls_goodness_of_fit_ref     1.052
_refine_ls_restrained_S_all     1.052
_refine_ls_number_reflns     3659
_refine_ls_number_parameters     217
_refine_ls_number_restraints     0
_refine_ls_hydrogen_treatment     constr
_refine_ls_weighting_scheme     calc
_refine_ls_weighting_details
         'calc w=1/[\s^2^(Fo^2^)+(0.0445P)^2^+0.1856P] where P=(Fo^2^+2Fc^2^)/3'
_atom_sites_solution_hydrogens     geom
_atom_sites_solution_primary     direct
_atom_sites_solution_secondary     difmap
_refine_ls_shift/su_max     0.001
_refine_ls_shift/su_mean     0.000
_refine_diff_density_max     0.535
_refine_diff_density_min     -0.483
_refine_ls_extinction_method     none
_refine_ls_extinction_coef     ?
loop_
    _atom_type_symbol
    _atom_type_description
    _atom_type_scat_dispersion_real
    _atom_type_scat_dispersion_imag
    _atom_type_scat_source
    'C' 'C' 0.0033 0.0016
                         'International Tables Vol C Tables 4.2.6.8 and 6.1.1.4'
    'H' 'H' 0.0000 0.0000
                         'International Tables Vol C Tables 4.2.6.8 and 6.1.1.4'
    'N' 'N' 0.0061 0.0033
                         'International Tables Vol C Tables 4.2.6.8 and 6.1.1.4'
    'O' 'O' 0.0106 0.0060
                         'International Tables Vol C Tables 4.2.6.8 and 6.1.1.4'
    'Cl' 'Cl' 0.1484 0.1585
                         'International Tables Vol C Tables 4.2.6.8 and 6.1.1.4'
    'Zn' 'Zn' 0.2839 1.4301
                         'International Tables Vol C Tables 4.2.6.8 and 6.1.1.4'
_computing_data_collection     'SMART (Bruker, 2000)'
_computing_cell_refinement     'SMART (Bruker, 2000)'
_computing_data_reduction     'SAINT (Bruker, 2000)'
_computing_structure_solution     'SHELXS97 (Sheldrick, 2008)'
_computing_structure_refinement     'SHELXL97 (Sheldrick, 2008)'
_computing_molecular_graphics     'SHELXTL (Sheldrick, 2008)'
_computing_publication_material     'SHELXTL (Sheldrick, 2008)'
loop_
    _atom_site_type_symbol
    _atom_site_label
    _atom_site_fract_x
    _atom_site_fract_y
    _atom_site_fract_z
    _atom_site_U_iso_or_equiv
    _atom_site_adp_type
    _atom_site_calc_flag
    _atom_site_refinement_flags
    _atom_site_occupancy
    _atom_site_disorder_assembly
    _atom_site_disorder_group
    Zn Zn1 0.48008(3) 0.59217(3) 0.126447(9) 0.01901(11) Uani d . 1 . .
    Cl Cl1 0.75119(7) 0.59787(7) 0.12124(2) 0.03078(16) Uani d . 1 . .
    Cl Cl2 0.39514(8) 0.76920(7) 0.18274(2) 0.03058(17) Uani d . 1 . .
    N N1 0.3153(3) 0.1342(2) 0.15690(7) 0.0258(5) Uani d . 1 . .
    H H1C 0.2681 0.0467 0.1462 0.031 Uiso calc R 1 . .
    N N2 0.4140(2) 0.3782(2) 0.15104(7) 0.0207(4) Uani d . 1 . .
    N N3 0.8313(2) 0.3109(2) -0.00124(7) 0.0229(4) Uani d . 1 . .
    H H3A 0.8515 0.2981 0.0307 0.028 Uiso calc R 1 . .
    N N4 0.6803(2) 0.3684(2) -0.06974(7) 0.0204(4) Uani d . 1 . .
    C C1 0.3390(4) 0.1829(3) 0.20863(9) 0.0317(6) Uani d . 1 . .
    H H1A 0.4348 0.1300 0.2251 0.038 Uiso calc R 1 . .
    H H1B 0.2406 0.1617 0.2274 0.038 Uiso calc R 1 . .
    C C2 0.3685(3) 0.3594(3) 0.20290(9) 0.0287(6) Uani d . 1 . .
    H H2A 0.2681 0.4198 0.2091 0.034 Uiso calc R 1 . .
    H H2B 0.4581 0.3955 0.2261 0.034 Uiso calc R 1 . .
    C C3 0.3786(3) 0.2473(3) 0.12837(8) 0.0196(5) Uani d . 1 . .
    C C4 0.3941(3) 0.2201(3) 0.07490(8) 0.0190(5) Uani d . 1 . .
    C C5 0.2771(3) 0.1283(3) 0.04869(9) 0.0211(5) Uani d . 1 . .
    H H5A 0.1897 0.0817 0.0653 0.025 Uiso calc R 1 . .
    C C6 0.2896(3) 0.1059(3) -0.00154(9) 0.0221(5) Uani d . 1 . .
    H H6A 0.2091 0.0454 -0.0195 0.026 Uiso calc R 1 . .
    C C7 0.4181(3) 0.1707(3) -0.02578(8) 0.0200(5) Uani d . 1 . .
    H H7A 0.4255 0.1550 -0.0603 0.024 Uiso calc R 1 . .
    C C8 0.5371(3) 0.2590(2) 0.00036(8) 0.0185(5) Uani d . 1 . .
    C C9 0.5245(3) 0.2843(3) 0.05072(8) 0.0190(5) Uani d . 1 . .
    H H9A 0.6048 0.3453 0.0686 0.023 Uiso calc R 1 . .
    C C10 0.6822(3) 0.3157(3) -0.02469(8) 0.0188(5) Uani d . 1 . .
    C C11 0.9542(3) 0.3309(3) -0.03839(8) 0.0248(5) Uani d . 1 . .
    H H11A 0.9963 0.2285 -0.0496 0.030 Uiso calc R 1 . .
    H H11B 1.0469 0.3971 -0.0259 0.030 Uiso calc R 1 . .
    C C12 0.8515(3) 0.4138(3) -0.07927(9) 0.0256(5) Uani d . 1 . .
    H H12A 0.8659 0.5292 -0.0772 0.031 Uiso calc R 1 . .
    H H12B 0.8819 0.3774 -0.1123 0.031 Uiso calc R 1 . .
    N N5 0.8751(3) 0.1284(3) 0.16839(8) 0.0381(6) Uani d . 1 . .
    C C13 0.8524(5) 0.2201(5) 0.21257(12) 0.0666(11) Uani d . 1 . .
    H H13A 0.8509 0.3322 0.2042 0.100 Uiso calc R 1 . .
    H H13B 0.9426 0.1990 0.2369 0.100 Uiso calc R 1 . .
    H H13C 0.7483 0.1911 0.2265 0.100 Uiso calc R 1 . .
    C C14 0.8795(7) -0.0394(5) 0.17315(14) 0.0913(17) Uani d . 1 . .
    H H14A 0.8958 -0.0869 0.1408 0.137 Uiso calc R 1 . .
    H H14B 0.7758 -0.0766 0.1855 0.137 Uiso calc R 1 . .
    H H14C 0.9698 -0.0697 0.1963 0.137 Uiso calc R 1 . .
    C C15 0.8906(3) 0.1948(3) 0.12484(10) 0.0328(6) Uani d . 1 . .
    H H15A 0.8902 0.3064 0.1239 0.039 Uiso calc R 1 . .
    O O1 0.9055(2) 0.1264(2) 0.08571(6) 0.0313(4) Uani d . 1 . .
loop_
    _atom_site_aniso_label
    _atom_site_aniso_U_11
    _atom_site_aniso_U_22
    _atom_site_aniso_U_33
    _atom_site_aniso_U_12
    _atom_site_aniso_U_13
    _atom_site_aniso_U_23
    Zn1 0.02203(17) 0.02012(16) 0.01476(16) 0.00103(10) -0.00025(11) 0.00084(10)
    Cl1 0.0216(3) 0.0318(3) 0.0388(4) -0.0006(2) -0.0008(3) 0.0019(3)
    Cl2 0.0501(4) 0.0242(3) 0.0176(3) 0.0052(3) 0.0033(3) -0.0022(2)
    N1 0.0358(12) 0.0240(10) 0.0179(10) -0.0066(9) 0.0033(9) 0.0009(8)
    N2 0.0265(11) 0.0222(10) 0.0135(10) 0.0017(8) 0.0020(8) 0.0011(7)
    N3 0.0216(11) 0.0327(11) 0.0144(10) -0.0011(9) -0.0005(8) 0.0020(8)
    N4 0.0194(10) 0.0252(10) 0.0167(10) 0.0023(8) 0.0026(8) 0.0006(8)
    C1 0.0473(17) 0.0289(13) 0.0194(13) -0.0010(12) 0.0065(11) 0.0035(10)
    C2 0.0439(16) 0.0279(13) 0.0145(12) 0.0012(11) 0.0038(11) 0.0021(10)
    C3 0.0179(12) 0.0227(11) 0.0180(12) 0.0022(9) 0.0003(9) 0.0033(9)
    C4 0.0210(12) 0.0178(11) 0.0182(12) 0.0022(9) 0.0009(9) -0.0002(9)
    C5 0.0190(12) 0.0204(11) 0.0240(13) 0.0017(9) 0.0014(10) 0.0028(9)
    C6 0.0215(13) 0.0194(11) 0.0245(13) 0.0020(9) -0.0065(10) -0.0011(9)
    C7 0.0235(13) 0.0201(11) 0.0160(11) 0.0045(9) -0.0021(9) 0.0007(9)
    C8 0.0212(12) 0.0184(11) 0.0159(11) 0.0028(9) -0.0006(9) 0.0015(9)
    C9 0.0210(12) 0.0186(11) 0.0171(12) 0.0018(9) -0.0010(9) -0.0009(9)
    C10 0.0233(13) 0.0169(10) 0.0161(12) 0.0019(9) -0.0002(9) -0.0024(9)
    C11 0.0198(12) 0.0338(13) 0.0208(12) 0.0004(10) 0.0008(10) 0.0015(10)
    C12 0.0217(13) 0.0340(14) 0.0211(13) 0.0005(10) 0.0017(10) 0.0049(10)
    N5 0.0468(15) 0.0488(15) 0.0192(12) -0.0060(11) 0.0050(10) -0.0011(10)
    C13 0.071(3) 0.096(3) 0.0334(19) 0.009(2) 0.0134(17) -0.0192(18)
    C14 0.184(5) 0.052(2) 0.038(2) -0.034(3) 0.008(3) 0.0071(18)
    C15 0.0330(16) 0.0336(14) 0.0318(15) 0.0057(12) 0.0013(11) 0.0033(12)
    O1 0.0307(10) 0.0468(11) 0.0163(9) 0.0015(8) -0.0001(7) 0.0016(8)
_geom_special_details
;
All e.s.d.'s (except the e.s.d. in the dihedral angle between two l.s. planes)
are estimated using the full covariance matrix. The cell e.s.d.'s are taken
into account individually in the estimation of e.s.d.'s in distances, angles
and torsion angles; correlations between e.s.d.'s in cell parameters are only
used when they are defined by crystal symmetry. An approximate (isotropic)
treatment of cell e.s.d.'s is used for estimating e.s.d.'s involving l.s.
planes.
;
loop_
    _geom_bond_atom_site_label_1
    _geom_bond_atom_site_label_2
    _geom_bond_site_symmetry_2
    _geom_bond_distance
    _geom_bond_publ_flag
    Zn1 N4 3_665 1.9978(19) ?
    Zn1 N2 . 2.0205(19) ?
    Zn1 Cl1 . 2.2291(7) ?
    Zn1 Cl2 . 2.2764(7) ?
    N1 C3 . 1.353(3) ?
    N1 C1 . 1.465(3) ?
    N1 H1C . 0.8800 ?
    N2 C3 . 1.298(3) ?
    N2 C2 . 1.480(3) ?
    N3 C10 . 1.347(3) ?
    N3 C11 . 1.468(3) ?
    N3 H3A . 0.8800 ?
    N4 C10 . 1.300(3) ?
    N4 C12 . 1.487(3) ?
    N4 Zn1 3_665 1.9978(19) ?
    C1 C2 . 1.529(3) ?
    C1 H1A . 0.9900 ?
    C1 H1B . 0.9900 ?
    C2 H2A . 0.9900 ?
    C2 H2B . 0.9900 ?
    C3 C4 . 1.479(3) ?
    C4 C9 . 1.391(3) ?
    C4 C5 . 1.400(3) ?
    C5 C6 . 1.383(3) ?
    C5 H5A . 0.9500 ?
    C6 C7 . 1.382(3) ?
    C6 H6A . 0.9500 ?
    C7 C8 . 1.394(3) ?
    C7 H7A . 0.9500 ?
    C8 C9 . 1.390(3) ?
    C8 C10 . 1.477(3) ?
    C9 H9A . 0.9500 ?
    C11 C12 . 1.528(3) ?
    C11 H11A . 0.9900 ?
    C11 H11B . 0.9900 ?
    C12 H12A . 0.9900 ?
    C12 H12B . 0.9900 ?
    N5 C15 . 1.320(3) ?
    N5 C14 . 1.433(4) ?
    N5 C13 . 1.449(4) ?
    C13 H13A . 0.9800 ?
    C13 H13B . 0.9800 ?
    C13 H13C . 0.9800 ?
    C14 H14A . 0.9800 ?
    C14 H14B . 0.9800 ?
    C14 H14C . 0.9800 ?
    C15 O1 . 1.221(3) ?
    C15 H15A . 0.9500 ?
loop_
    _geom_angle_atom_site_label_1
    _geom_angle_atom_site_label_2
    _geom_angle_atom_site_label_3
    _geom_angle_site_symmetry_1
    _geom_angle_site_symmetry_3
    _geom_angle
    _geom_angle_publ_flag
    N4 Zn1 N2 3_665 . 103.21(8) ?
    N4 Zn1 Cl1 3_665 . 124.35(6) ?
    N2 Zn1 Cl1 . . 108.90(6) ?
    N4 Zn1 Cl2 3_665 . 101.17(6) ?
    N2 Zn1 Cl2 . . 106.18(6) ?
    Cl1 Zn1 Cl2 . . 111.47(3) ?
    C3 N1 C1 . . 108.03(19) ?
    C3 N1 H1C . . 126.0 ?
    C1 N1 H1C . . 126.0 ?
    C3 N2 C2 . . 107.20(19) ?
    C3 N2 Zn1 . . 132.35(16) ?
    C2 N2 Zn1 . . 119.66(14) ?
    C10 N3 C11 . . 107.93(18) ?
    C10 N3 H3A . . 126.0 ?
    C11 N3 H3A . . 126.0 ?
    C10 N4 C12 . . 106.62(19) ?
    C10 N4 Zn1 . 3_665 139.15(17) ?
    C12 N4 Zn1 . 3_665 114.22(14) ?
    N1 C1 C2 . . 101.20(19) ?
    N1 C1 H1A . . 111.5 ?
    C2 C1 H1A . . 111.5 ?
    N1 C1 H1B . . 111.5 ?
    C2 C1 H1B . . 111.5 ?
    H1A C1 H1B . . 109.3 ?
    N2 C2 C1 . . 104.55(19) ?
    N2 C2 H2A . . 110.8 ?
    C1 C2 H2A . . 110.8 ?
    N2 C2 H2B . . 110.8 ?
    C1 C2 H2B . . 110.8 ?
    H2A C2 H2B . . 108.9 ?
    N2 C3 N1 . . 115.0(2) ?
    N2 C3 C4 . . 124.7(2) ?
    N1 C3 C4 . . 120.2(2) ?
    C9 C4 C5 . . 120.0(2) ?
    C9 C4 C3 . . 120.4(2) ?
    C5 C4 C3 . . 119.6(2) ?
    C6 C5 C4 . . 119.6(2) ?
    C6 C5 H5A . . 120.2 ?
    C4 C5 H5A . . 120.2 ?
    C7 C6 C5 . . 120.5(2) ?
    C7 C6 H6A . . 119.7 ?
    C5 C6 H6A . . 119.7 ?
    C6 C7 C8 . . 120.1(2) ?
    C6 C7 H7A . . 120.0 ?
    C8 C7 H7A . . 120.0 ?
    C9 C8 C7 . . 119.9(2) ?
    C9 C8 C10 . . 120.1(2) ?
    C7 C8 C10 . . 119.9(2) ?
    C8 C9 C4 . . 119.9(2) ?
    C8 C9 H9A . . 120.1 ?
    C4 C9 H9A . . 120.1 ?
    N4 C10 N3 . . 114.9(2) ?
    N4 C10 C8 . . 124.9(2) ?
    N3 C10 C8 . . 120.2(2) ?
    N3 C11 C12 . . 100.39(18) ?
    N3 C11 H11A . . 111.7 ?
    C12 C11 H11A . . 111.7 ?
    N3 C11 H11B . . 111.7 ?
    C12 C11 H11B . . 111.7 ?
    H11A C11 H11B . . 109.5 ?
    N4 C12 C11 . . 104.02(19) ?
    N4 C12 H12A . . 111.0 ?
    C11 C12 H12A . . 111.0 ?
    N4 C12 H12B . . 111.0 ?
    C11 C12 H12B . . 111.0 ?
    H12A C12 H12B . . 109.0 ?
    C15 N5 C14 . . 120.2(3) ?
    C15 N5 C13 . . 122.1(3) ?
    C14 N5 C13 . . 117.7(3) ?
    N5 C13 H13A . . 109.5 ?
    N5 C13 H13B . . 109.5 ?
    H13A C13 H13B . . 109.5 ?
    N5 C13 H13C . . 109.5 ?
    H13A C13 H13C . . 109.5 ?
    H13B C13 H13C . . 109.5 ?
    N5 C14 H14A . . 109.5 ?
    N5 C14 H14B . . 109.5 ?
    H14A C14 H14B . . 109.5 ?
    N5 C14 H14C . . 109.5 ?
    H14A C14 H14C . . 109.5 ?
    H14B C14 H14C . . 109.5 ?
    O1 C15 N5 . . 126.3(3) ?
    O1 C15 H15A . . 116.9 ?
    N5 C15 H15A . . 116.9 ?
loop_
    _geom_hbond_atom_site_label_D
    _geom_hbond_atom_site_label_H
    _geom_hbond_atom_site_label_A
    _geom_hbond_site_symmetry_A
    _geom_hbond_distance_DH
    _geom_hbond_distance_HA
    _geom_hbond_distance_DA
    _geom_hbond_angle_DHA
    N1 H1C Cl2 1_545 0.88 2.74 3.241(2) 117.2
    N3 H3A O1 . 0.88 2.12 2.870(3) 143.2
data_global
_journal_date_recd_electronic     2008-08-28
_journal_date_accepted     2008-08-29
_journal_name_full     'Acta Crystallographica, Section E'
_journal_year     2008
_journal_volume     64
_journal_issue     10
_journal_page_first     m1236
_journal_page_last     m1236
_journal_paper_category     QM
_journal_coeditor_code     BT2778
_publ_contact_author_name     'Dr Lin Cheng'
_publ_contact_author_address
;
Department of Chemistry and Chemical Engineering
Southeast University
Nanjing
China
;
_publ_contact_author_email     cep02chl@yahoo.com.cn
_publ_contact_author_fax     86-25-83595068
_publ_contact_author_phone     86-25-83595068
_publ_section_title
;\
Bis[\m-1,3-bis(4,5-dihydroimidazol-2-yl)benzene-\
\k^2^<i>N</i>:<i>N</i>']bis[dichloridozinc(II)]
<i>N</i>,<i>N</i>'-dimethylformamide disolvate
;
loop_
    _publ_author_name
    _publ_author_address
    'Cheng, Lin'
;
Department of Chemistry and Chemical Engineering
Southeast University
Nanjing
People's Republic of China
;
    'Zhang, Ya-Wen'
;
Department of Chemistry and Chemical Engineering
Southeast University
Nanjing
People's Republic of China
;
    'Sun, Yan-Yan'
;
Department of Chemistry and Chemical Engineering
Southeast University
Nanjing
People's Republic of China
;
    'Zhang, Gong'
;
Department of Chemistry and Chemical Engineering
State Key Laboratory of Coordination Chemistry
Nanjing University
Nanjing
People's Republic of China
;
