# Supplementary material for: Bis[μ-1,3-bis(4,5-dihydroimidazol-2-yl)benzene-κ2 N:N′]bis[dichloridozinc(II)] N,N′-dimethylformamide disolvate
Source: Acta Crystallogr Sect E Struct Rep Online. 2008 Sep 6;64(Pt 10):m1236. doi: 10.1107/S1600536808027773 (PMC2959326; doi:10.1107/S1600536808027773)
Supplement: Supplementary file 2 [file e-64-m1236-Isup2.hkl]

# 
# h,k,l, Fc-squared, Fo-squared, sigma(Fo-squared) and status flag 
# 
data_I
_shelx_title ' 1 in P2(1)/c' 
_shelx_refln_list_code          4 
_shelx_F_calc_maximum      195.98 
_exptl_crystal_F_000       872.00 
_reflns_d_resolution_high  0.8108 
 
loop_ 
 _symmetry_equiv_pos_as_xyz 
 'x, y, z' 
 '-x, y+1/2, -z+1/2' 
 '-x, -y, -z' 
 'x, -y-1/2, z-1/2' 
 
_cell_length_a     8.1774 
_cell_length_b     8.5032 
_cell_length_c    27.0970 
_cell_angle_alpha  90.000 
_cell_angle_beta   92.890 
_cell_angle_gamma  90.000 
 
_shelx_F_squared_multiplier     1.000 
 
loop_ 
 _refln_index_h 
 _refln_index_k 
 _refln_index_l 
 _refln_F_squared_calc 
 _refln_F_squared_meas 
 _refln_F_squared_sigma 
 _refln_observed_status 
   3   0   0     3894.18     3469.29    105.10 o 
   4   0   0       24.00       18.35      6.70 o 
   5   0   0     4267.83     4252.60    149.09 o 
   6   0   0       77.62       89.17     13.94 o 
   7   0   0       89.26      145.31     20.58 o 
   8   0   0     1763.28     1710.11    104.28 o 
   9   0   0      824.80      838.74     68.94 o 
  10   0   0       37.34       37.16     23.93 o 
   1   1   0      305.57      363.84     20.07 o 
   2   1   0    11796.26    12932.13    352.66 o 
   3   1   0    11775.93    12320.23    253.43 o 
   4   1   0     1160.25     1218.74     33.72 o 
   5   1   0       66.92       52.20      7.19 o 
   6   1   0     1673.62     1714.14     51.35 o 
   7   1   0     2310.85     2400.07     65.67 o 
   8   1   0      734.41      701.68     43.37 o 
   9   1   0      194.21      223.01     40.33 o 
  10   1   0      174.76      219.04     41.79 o 
   1   2   0     3448.90     3885.10    142.88 o 
   2   2   0      409.79      440.51     21.19 o 
   3   2   0     2686.73     2610.96     59.05 o 
   4   2   0     7917.36     7821.38    163.51 o 
   5   2   0     2352.96     2371.84     60.26 o 
   6   2   0      160.63      207.32     17.80 o 
   7   2   0       92.07      204.02     22.54 o 
   8   2   0       58.02       79.93     14.44 o 
   9   2   0       43.61       82.69     28.51 o 
   1   3   0     8622.69     9217.16    209.17 o 
   2   3   0      665.32      698.28     29.75 o 
   3   3   0     2672.07     2605.25     60.47 o 
   4   3   0      156.31      157.53     11.27 o 
   5   3   0      193.77      168.76     13.66 o 
   6   3   0      832.48      823.10     30.47 o 
   7   3   0     2395.91     2299.63     89.47 o 
   8   3   0     1359.78     1401.21     70.94 o 
   9   3   0      204.11      239.49     42.17 o 
   0   4   0    16789.12    18701.13    539.70 o 
   2   4   0      281.61      311.65     24.86 o 
   3   4   0      492.55      473.94     17.53 o 
   4   4   0     4558.11     4510.13    105.15 o 
   5   4   0     5498.64     5446.46    161.21 o 
   6   4   0      121.65      130.60     12.37 o 
   7   4   0       11.70       63.60     15.83 o 
   8   4   0       57.59       81.90     19.29 o 
   9   4   0        1.13       19.86     19.47 o 
   1   5   0      151.09      228.14     48.84 o 
   2   5   0     4335.43     4243.64    129.27 o 
   3   5   0      362.16      341.03     19.66 o 
   4   5   0     1077.34     1084.08     35.68 o 
   5   5   0      235.30      227.26     15.39 o 
   6   5   0      124.04      136.03     20.14 o 
   7   5   0       18.07       16.45     12.80 o 
   8   5   0        1.01       12.91     14.07 o 
   0   6   0     8365.53     8640.23    326.93 o 
   1   6   0     6683.64     6416.60    151.43 o 
   2   6   0     2114.75     2160.72     91.91 o 
   3   6   0     3220.09     3232.62     80.05 o 
   4   6   0     2679.90     2570.48     78.84 o 
   5   6   0      358.62      359.69     23.60 o 
   6   6   0        8.26       21.37     12.67 o 
   7   6   0      364.48      309.32     56.21 o 
   8   6   0     1604.28     1658.36     83.99 o 
   1   7   0      279.42      284.47     15.38 o 
   2   7   0      175.34      187.74     13.69 o 
   3   7   0     2519.62     2526.72    101.47 o 
   4   7   0      866.42      835.97     41.87 o 
   5   7   0        1.82       16.34     10.11 o 
   6   7   0      334.78      280.17     29.82 o 
   7   7   0      524.83      485.72     40.37 o 
   0   8   0      795.30      825.63     43.92 o 
   1   8   0      447.12      418.44     53.46 o 
   2   8   0       36.90       37.34      9.75 o 
   3   8   0      304.10      317.25     62.53 o 
   4   8   0       54.63       89.34     20.64 o 
   5   8   0        9.89       22.89     13.80 o 
   6   8   0      199.22      243.32     64.61 o 
   1   9   0       18.66       23.55     15.06 o 
   2   9   0        5.21       22.87      9.50 o 
   3   9   0      246.23      249.29     21.53 o 
   4   9   0      129.97      132.45     18.51 o 
   5   9   0        2.23       14.19     14.00 o 
   0  10   0     1086.06     1008.36     83.49 o 
   1  10   0      277.82      296.76     34.38 o 
   2  10   0       72.15       92.71     32.68 o 
   3  10   0      906.50      920.41     67.65 o 
 -10   1   1      611.91      729.80     68.13 o 
  -9   1   1        2.47       16.59     13.28 o 
  -8   1   1        0.62       28.66     11.44 o 
  -7   1   1       40.01       88.37     13.56 o 
  -6   1   1        0.07        9.35      5.90 o 
  -5   1   1      316.86      254.17     13.87 o 
  -4   1   1     1045.79     1011.92     31.24 o 
  -3   1   1      964.61     1087.68     28.03 o 
  -2   1   1     5639.95     6106.33    170.57 o 
  -1   1   1     3285.62     3506.06    108.14 o 
   2   1   1      169.68      143.01      7.47 o 
   3   1   1    20925.49    21726.71    439.13 o 
   4   1   1     7949.31     8302.83    174.93 o 
   5   1   1      325.64      299.57     16.60 o 
   6   1   1     3657.07     3642.80     94.24 o 
   7   1   1     2549.05     2491.31     81.14 o 
   8   1   1     1417.62     1519.55     68.67 o 
   9   1   1      244.87      251.42     27.82 o 
  10   1   1        4.16       20.02     23.72 o 
  -9   2   1       33.67       43.40     23.97 o 
  -8   2   1      642.76      680.16     32.88 o 
  -7   2   1     7454.22     7099.93    195.06 o 
  -6   2   1     4120.31     4071.28    103.22 o 
  -5   2   1     5839.50     5838.56    140.07 o 
  -4   2   1     4618.07     4387.24     96.77 o 
  -3   2   1     4175.22     4085.01     89.39 o 
  -2   2   1     2886.57     3122.34     68.23 o 
  -1   2   1     6110.08     5082.17    253.31 o 
   1   2   1     2391.91     2666.19     74.62 o 
   2   2   1     4480.97     5176.34    113.63 o 
   3   2   1     1473.64     1412.33     36.32 o 
   4   2   1     3041.14     3203.24     75.89 o 
   5   2   1     5444.35     5480.90    126.04 o 
   6   2   1      184.81      198.68     14.62 o 
   7   2   1     2490.50     2673.21     85.83 o 
   8   2   1      416.20      437.05     28.69 o 
   9   2   1       14.92       30.46     22.57 o 
  -9   3   1        3.69       12.64     20.07 o 
  -8   3   1      118.89      127.64     21.87 o 
  -7   3   1       91.15       88.14     13.84 o 
  -6   3   1      387.53      364.44     22.85 o 
  -5   3   1       16.06       44.00     11.93 o 
  -4   3   1      571.36      639.95     20.60 o 
  -2   3   1     1045.72     1169.18     33.77 o 
   1   3   1        5.31       13.50      3.61 o 
   2   3   1      763.41      728.23     21.41 o 
   3   3   1     1673.16     1775.02     45.06 o 
   4   3   1      975.07     1071.15     31.29 o 
   5   3   1        0.75        9.67      7.39 o 
   6   3   1     1373.50     1281.95     43.30 o 
   7   3   1      245.90      316.78     22.04 o 
   8   3   1        0.69       10.09     12.94 o 
   9   3   1        8.95       15.65     20.28 o 
  -9   4   1      399.04      397.18     63.97 o 
  -8   4   1     1202.12     1224.83     66.32 o 
  -7   4   1      367.06      416.85     81.50 o 
  -6   4   1      551.12      582.82     28.77 o 
  -5   4   1       54.55       47.61      9.91 o 
  -4   4   1     3055.96     3071.02    111.18 o 
  -3   4   1     3329.79     3343.67     76.16 o 
  -2   4   1      548.17      448.44     16.00 o 
  -1   4   1     1371.03     1375.08     81.29 o 
   0   4   1     1776.97     1679.22     58.79 o 
   1   4   1     9272.36    10122.07    209.93 o 
   2   4   1     2393.46     2705.43     78.77 o 
   3   4   1      489.62      422.78     16.23 o 
   4   4   1      843.65      912.72     30.62 o 
   5   4   1       50.93      112.36     10.85 o 
   6   4   1      355.64      300.20     31.48 o 
   7   4   1       17.27        5.50     11.34 o 
   8   4   1       13.07       27.24     15.07 o 
   9   4   1        3.51       11.34     19.73 o 
  -8   5   1      291.44      268.14     55.23 o 
  -7   5   1       57.75       74.87     42.99 o 
  -6   5   1      366.94      374.58     23.90 o 
  -5   5   1        0.97        4.75      6.93 o 
  -4   5   1        2.51       16.88      8.55 o 
  -3   5   1      621.76      612.18     22.59 o 
  -2   5   1        9.65       18.91      5.30 o 
  -1   5   1     3401.69     3161.81     72.84 o 
   0   5   1     3649.74     3835.19     86.90 o 
   1   5   1     4708.34     5058.55    114.30 o 
   2   5   1     5892.08     6191.64    188.00 o 
   3   5   1     9490.85     9684.21    205.65 o 
   4   5   1     3229.38     3134.12     86.46 o 
   5   5   1       21.80       38.25     17.75 o 
   6   5   1       86.79      105.47     18.38 o 
   7   5   1     1404.82     1318.38     66.89 o 
   8   5   1     1793.99     1890.92     89.61 o 
  -8   6   1       27.41       45.40     17.71 o 
  -7   6   1      127.94      144.08     23.37 o 
  -6   6   1      105.40      103.09     56.47 o 
  -5   6   1      178.64      197.42     28.50 o 
  -4   6   1        2.68       24.22     12.63 o 
  -3   6   1        2.97       41.06     13.25 o 
  -2   6   1      407.67      340.29     16.08 o 
  -1   6   1       44.14       97.89     50.05 o 
   0   6   1     1989.41     2091.67     78.61 o 
   1   6   1      371.99      349.09     54.86 o 
   2   6   1      153.64      123.28     21.18 o 
   3   6   1      518.36      534.17     29.44 o 
   4   6   1      866.29      928.54     32.92 o 
   5   6   1      339.76      330.21     23.69 o 
   6   6   1      133.69      150.02     38.28 o 
   7   6   1       53.43       52.74     16.41 o 
   8   6   1       83.14      109.02     31.76 o 
  -7   7   1      406.85      387.07     73.10 o 
  -6   7   1       72.38       82.66     24.94 o 
  -5   7   1      452.95      475.35     36.97 o 
  -4   7   1     1214.07     1383.36     54.65 o 
  -3   7   1     2286.72     2292.34     99.13 o 
  -2   7   1      919.94      809.15     41.83 o 
  -1   7   1      972.42      910.69     44.54 o 
   0   7   1     1012.11      985.52     33.91 o 
   1   7   1        2.80       14.30      6.31 o 
   2   7   1       35.53       50.13     11.47 o 
   3   7   1      608.28      633.20     26.79 o 
   4   7   1      969.78     1042.86     44.98 o 
   5   7   1     1296.97     1275.42     64.96 o 
   6   7   1     1243.08     1322.59     69.55 o 
   7   7   1      714.73      736.74     51.22 o 
  -6   8   1     1017.78      980.38    111.75 o 
  -5   8   1      601.21      634.25     42.54 o 
  -4   8   1     2417.32     2548.32    104.35 o 
  -3   8   1     2487.40     2198.51     75.71 o 
  -2   8   1      308.79      285.51     27.35 o 
  -1   8   1       52.53       65.67      9.65 o 
   0   8   1     1056.01      923.26     59.38 o 
   1   8   1      673.96      631.72     27.64 o 
   2   8   1      103.35      127.33     20.51 o 
   3   8   1      278.87      292.33     26.93 o 
   4   8   1      262.37      292.42     23.15 o 
   5   8   1      434.65      419.01     66.67 o 
   6   8   1      119.25      148.19     25.92 o 
  -5   9   1       82.24       87.57     21.82 o 
  -4   9   1      455.35      492.26     57.88 o 
  -3   9   1      552.23      469.56     27.99 o 
  -2   9   1      598.07      510.93     28.96 o 
  -1   9   1      896.74      803.95     36.61 o 
   0   9   1       78.09      205.70     99.71 o 
   1   9   1       27.26       31.66     10.42 o 
   2   9   1        5.42        9.93     20.94 o 
   3   9   1      591.75      540.41     30.42 o 
   4   9   1      412.21      509.65     54.27 o 
   5   9   1       37.51       48.61     37.69 o 
  -3  10   1      520.43      573.59     34.47 o 
  -2  10   1      184.15      198.50     33.60 o 
  -1  10   1      591.58      580.80     39.62 o 
   0  10   1      554.64      633.48     45.39 o 
   1  10   1      356.47      293.64     91.72 o 
   2  10   1      226.49      215.84     27.42 o 
   3  10   1       96.60      133.76     21.12 o 
  -9   0   2       11.24       20.96     18.71 o 
  -8   0   2      646.17      681.77     81.46 o 
  -7   0   2     5688.93     5940.82    210.34 o 
  -6   0   2        7.93        9.54      7.53 o 
  -5   0   2     1567.79     1788.45     82.69 o 
  -4   0   2       72.95       92.07     22.12 o 
  -1   0   2     2261.07     2275.56     99.78 o 
   1   0   2     1348.69     1390.01     56.41 o 
   3   0   2     9786.49    11327.77    332.01 o 
   4   0   2     7156.33     7065.72    212.96 o 
   5   0   2      479.33      434.36     24.22 o 
   6   0   2      420.76      407.46     28.99 o 
   8   0   2      224.28      210.00     34.45 o 
   9   0   2      193.80      217.94     38.22 o 
  10   0   2      584.76      577.45     60.12 o 
 -10   1   2       66.37       75.64     28.51 o 
  -9   1   2      346.55      361.46     45.69 o 
  -8   1   2     1278.93     1371.95     54.58 o 
  -7   1   2     3084.05     3064.97     84.52 o 
  -6   1   2      536.42      494.58     22.27 o 
  -5   1   2        4.87       31.30     18.09 o 
  -4   1   2     3546.17     3727.93    172.92 o 
  -3   1   2      739.63      914.73     30.73 o 
  -2   1   2      184.00      157.61      7.68 o 
  -1   1   2     6827.65     6831.16    217.55 o 
   0   1   2      181.93      238.03     13.11 o 
   1   1   2     2059.65     2130.67     80.86 o 
   2   1   2     1786.08     1880.66     50.58 o 
   3   1   2     1389.55     1508.52     42.68 o 
   4   1   2    10805.81    11080.79    240.97 o 
   5   1   2      140.84      182.52     11.82 o 
   6   1   2        7.37       53.48      8.64 o 
   7   1   2      783.27      773.64     36.27 o 
   8   1   2      118.18      126.62     20.88 o 
   9   1   2        1.76        9.02     13.36 o 
  -9   2   2       50.02       22.10     19.64 o 
  -8   2   2      161.85      145.06     24.63 o 
  -7   2   2     1320.31     1480.01     48.24 o 
  -6   2   2     3248.21     3222.11     84.76 o 
  -5   2   2      818.91      805.05     27.01 o 
  -4   2   2     1799.99     1890.15     48.70 o 
  -3   2   2      414.19      458.85     14.83 o 
  -2   2   2     1392.97     1316.88     32.67 o 
  -1   2   2     1873.93     2229.43     49.37 o 
   1   2   2     3156.83     3843.42    116.04 o 
   2   2   2     9940.84    10472.66    216.05 o 
   3   2   2      764.47      751.01     23.00 o 
   4   2   2      161.99      191.61     10.81 o 
   5   2   2        0.66       57.25     13.70 o 
   6   2   2     1270.09     1236.41     46.09 o 
   7   2   2     1319.35     1319.90     50.98 o 
   8   2   2     1187.25     1172.79     58.15 o 
   9   2   2      137.50      175.38     25.63 o 
  -9   3   2       22.51       30.05     18.17 o 
  -8   3   2      930.78      847.68    100.46 o 
  -7   3   2      153.07      195.52     19.84 o 
  -6   3   2      139.66      133.13     16.38 o 
  -5   3   2     1439.94     1251.87     37.02 o 
  -4   3   2    11045.22    10792.46    235.72 o 
  -3   3   2    17779.31    18575.50    381.02 o 
  -2   3   2     3520.38     3556.34    101.87 o 
  -1   3   2     7047.27     6991.62    143.77 o 
   0   3   2    15452.82    17023.65    361.24 o 
   1   3   2     2994.99     3124.22    107.84 o 
   2   3   2      582.40      591.43     22.82 o 
   3   3   2     2744.11     2557.38     58.90 o 
   4   3   2     8379.67     8292.76    174.57 o 
   5   3   2     5917.76     5695.15    156.59 o 
   6   3   2     3195.12     3060.67    115.34 o 
   7   3   2     2901.69     2936.33    109.86 o 
   8   3   2     2402.68     2340.33     98.91 o 
   9   3   2      362.68      276.59     72.55 o 
  -9   4   2       28.61       28.02     17.10 o 
  -8   4   2      497.67      477.50     37.32 o 
  -7   4   2     5327.50     4770.44    264.65 o 
  -6   4   2     2935.59     2728.96     89.15 o 
  -5   4   2       36.97       61.62      8.63 o 
  -4   4   2      280.11      254.53     14.60 o 
  -3   4   2      848.34      853.57     42.72 o 
  -2   4   2     1680.14     1831.60     57.57 o 
  -1   4   2        0.15       15.83      4.59 o 
   0   4   2      812.91      790.76     22.83 o 
   1   4   2      985.06     1036.82     28.75 o 
   2   4   2       77.91      138.77     18.92 o 
   3   4   2      332.57      435.98     17.11 o 
   4   4   2       12.38       29.15      6.20 o 
   5   4   2       41.56       75.09     23.31 o 
   6   4   2      896.40      788.88     33.71 o 
   7   4   2     2689.33     2545.28     83.69 o 
   8   4   2      282.63      271.00     28.72 o 
   9   4   2      176.08      123.15     55.85 o 
  -8   5   2      123.07      143.03     39.35 o 
  -7   5   2        3.37       22.93     12.66 o 
  -6   5   2      332.30      327.42     23.55 o 
  -5   5   2      724.65      661.71     51.60 o 
  -4   5   2       44.13       94.98     10.96 o 
  -3   5   2        0.49       69.87     29.16 o 
  -2   5   2       89.45      126.86     16.01 o 
  -1   5   2       83.18      113.32      9.71 o 
   1   5   2     1717.75     1610.74     61.46 o 
   2   5   2     1251.16     1211.48     55.28 o 
   3   5   2      822.95      835.41     27.40 o 
   4   5   2      348.16      391.86     18.53 o 
   5   5   2       54.00       68.62     12.39 o 
   6   5   2      608.63      607.01     51.31 o 
   7   5   2       18.87       30.57     13.29 o 
   8   5   2       15.27       35.53     17.53 o 
  -8   6   2       50.86       60.80     19.84 o 
  -7   6   2      315.51      331.05     34.27 o 
  -6   6   2      119.51      124.82     17.31 o 
  -5   6   2      195.06      152.72     30.78 o 
  -4   6   2      845.81      841.62     36.44 o 
  -3   6   2     2968.12     2798.09     74.96 o 
  -2   6   2      980.50      926.42     41.67 o 
  -1   6   2        2.19        3.24      4.45 o 
   0   6   2      168.28      152.79     11.10 o 
   1   6   2        1.26        4.68      4.78 o 
   2   6   2      351.53      376.78     53.66 o 
   3   6   2     4835.22     4729.24    112.98 o 
   4   6   2     2882.26     2796.05     72.68 o 
   5   6   2      223.57      251.59     19.91 o 
   6   6   2      610.50      605.19     87.90 o 
   7   6   2      441.69      366.52     53.74 o 
   8   6   2      304.73      282.20     32.56 o 
  -7   7   2      216.08      212.07     28.67 o 
  -6   7   2      253.13      292.12     30.60 o 
  -5   7   2      961.12      915.05     83.57 o 
  -4   7   2     3448.48     3412.27    103.90 o 
  -3   7   2     1679.86     1634.03     77.63 o 
  -2   7   2      153.82      139.31     15.38 o 
  -1   7   2      374.38      384.57     24.14 o 
   0   7   2     2914.28     3007.49     85.78 o 
   1   7   2     4235.87     4031.77     94.42 o 
   2   7   2      407.28      448.60     38.73 o 
   3   7   2      883.49      856.61     38.36 o 
   4   7   2      874.09      879.55     42.15 o 
   5   7   2      228.45      263.19     30.15 o 
   6   7   2       38.98       71.85     18.34 o 
   7   7   2      265.02      274.02     34.93 o 
  -6   8   2       30.46       38.13     16.84 o 
  -5   8   2      527.84      540.69     39.31 o 
  -4   8   2      220.80      245.12     23.02 o 
  -3   8   2      173.15      168.19     17.95 o 
  -2   8   2      823.85      711.16     32.83 o 
  -1   8   2      254.29      292.15     19.68 o 
   0   8   2      120.16      109.33     11.59 o 
   1   8   2      105.33      112.93     11.81 o 
   2   8   2      470.69      457.29     34.84 o 
   3   8   2      123.57      163.59     48.11 o 
   4   8   2      263.89      264.86     22.38 o 
   5   8   2       72.48       60.27     16.85 o 
   6   8   2       45.92       55.62     20.08 o 
  -5   9   2      146.13      156.02     97.94 o 
  -4   9   2      887.40      928.64     44.76 o 
  -3   9   2      538.02      500.36     62.80 o 
  -2   9   2      202.75      191.44     18.92 o 
  -1   9   2     1354.77     1232.44     47.95 o 
   0   9   2     2256.38     2362.11     97.48 o 
   1   9   2      628.11      645.52     38.21 o 
   2   9   2      375.30      374.41     26.89 o 
   3   9   2      719.79      676.04     60.14 o 
   4   9   2      911.85      991.59     69.58 o 
   5   9   2      673.60      654.26    109.95 o 
  -3  10   2      345.11      361.19     27.31 o 
  -2  10   2       36.05       29.63     11.63 o 
  -1  10   2      229.63      249.65     21.79 o 
   0  10   2       97.91      106.03     20.17 o 
   1  10   2      188.01      219.97     32.44 o 
   2  10   2       80.22       91.51     15.62 o 
 -10   1   3       64.08       71.15     28.09 o 
  -9   1   3      239.60      314.96     43.61 o 
  -8   1   3     2049.30     2125.38    104.80 o 
  -7   1   3     2684.97     2636.91     74.93 o 
  -6   1   3      597.09      604.06     25.30 o 
  -5   1   3      132.91      122.10     10.56 o 
  -4   1   3     8479.30     9224.16    197.38 o 
  -3   1   3    14376.89    15134.94    310.03 o 
  -2   1   3      520.80      487.91     14.62 o 
  -1   1   3    16009.14    16916.37    404.04 o 
   0   1   3     2470.32     2965.15    102.53 o 
   1   1   3    15050.58    15322.48    500.42 o 
   2   1   3     1775.70     1938.58     43.81 o 
   3   1   3     1245.32     1328.24     32.90 o 
   4   1   3     4599.14     5010.59    108.16 o 
   5   1   3      525.63      473.67     18.86 o 
   6   1   3     1333.60     1318.24     39.77 o 
   7   1   3      602.29      607.57     36.54 o 
   8   1   3       22.69       30.37     16.89 o 
   9   1   3      130.53      120.73     22.86 o 
  -9   2   3       11.48        4.23     15.13 o 
  -8   2   3      192.79      199.69     33.56 o 
  -7   2   3      669.37      705.77     28.34 o 
  -6   2   3       99.33      105.99     11.36 o 
  -5   2   3     3197.13     3258.00     80.48 o 
  -4   2   3     2063.36     1748.23     47.84 o 
  -3   2   3      651.82      601.88     23.74 o 
  -2   2   3       16.60       24.79      3.98 o 
  -1   2   3    17496.78    18128.24    536.87 o 
   0   2   3    37860.64    42024.70   1312.06 o 
   1   2   3     6263.88     6845.08    273.26 o 
   2   2   3       25.96       22.35      3.69 o 
   3   2   3     1396.82     1417.72     36.72 o 
   4   2   3     2754.57     2449.11     58.31 o 
   5   2   3     3800.23     3709.56     93.33 o 
   6   2   3      715.09      670.03     31.21 o 
   9   2   3      531.91      482.95     38.46 o 
  -9   3   3       20.44       33.13     17.61 o 
  -8   3   3      384.11      388.81     32.96 o 
  -7   3   3      113.50      132.88     16.91 o 
  -6   3   3      272.40      259.03     15.87 o 
  -5   3   3      133.49      177.05     12.38 o 
  -4   3   3       86.53      113.53     20.62 o 
  -3   3   3     1736.27     1709.60     51.75 o 
  -2   3   3      125.78      129.65     11.02 o 
  -1   3   3     2266.49     2435.90     55.19 o 
   0   3   3     1501.19     1392.26     79.55 o 
   1   3   3      276.18      261.67     10.51 o 
   2   3   3      327.32      351.99     13.01 o 
   3   3   3      502.29      610.64     19.37 o 
   4   3   3     1826.27     1802.49     45.17 o 
   5   3   3       36.01       65.59     12.39 o 
   6   3   3      790.25      791.26     35.08 o 
   7   3   3      158.04      190.01     18.40 o 
   8   3   3       14.36       16.67     18.11 o 
   9   3   3      187.08      108.45     73.44 o 
  -9   4   3        4.64       10.19     15.59 o 
  -8   4   3      106.43       85.93     20.59 o 
  -7   4   3      261.05      287.21     22.76 o 
  -6   4   3        0.19        9.67      7.84 o 
  -5   4   3      334.35      313.69     23.90 o 
  -4   4   3      246.07      244.19     13.77 o 
  -3   4   3      134.67      163.93      9.60 o 
  -2   4   3      182.44      185.60      9.97 o 
  -1   4   3      191.28      209.54     10.09 o 
   0   4   3     4199.72     4105.05    188.45 o 
   1   4   3     5470.87     5869.92    147.83 o 
   2   4   3      714.18      796.46     30.25 o 
   3   4   3    14365.47    14749.41    317.92 o 
   4   4   3     6613.21     6520.19    155.14 o 
   5   4   3      909.67      846.65     43.56 o 
   6   4   3      982.58      952.56     40.02 o 
   7   4   3     1211.44     1188.20     48.46 o 
   8   4   3      589.61      550.90    185.25 o 
   9   4   3       83.97       47.66     23.14 o 
  -8   5   3     1274.11     1341.19     71.69 o 
  -7   5   3     1798.89     1876.49     86.24 o 
  -6   5   3     1164.67     1097.26     60.33 o 
  -5   5   3      505.21      492.54     33.49 o 
  -4   5   3     4696.82     4604.31    136.54 o 
  -3   5   3     7156.40     6906.46    156.06 o 
  -2   5   3      510.12      545.83     52.44 o 
  -1   5   3     3238.02     3311.53     84.04 o 
   0   5   3    18251.69    19465.17    400.86 o 
   1   5   3     7363.19     8094.22    188.64 o 
   2   5   3      497.67      478.32     37.42 o 
   3   5   3       37.47       74.21      8.31 o 
   4   5   3      232.82      231.25     21.97 o 
   5   5   3      658.42      634.11     36.14 o 
   6   5   3      237.36      234.77     26.20 o 
   7   5   3      458.56      416.93     37.55 o 
   8   5   3        3.30       27.96     15.12 o 
  -8   6   3        5.29       24.74     28.80 o 
  -7   6   3      101.97      118.79     31.86 o 
  -6   6   3       65.93       70.70     14.47 o 
  -5   6   3     1060.71     1005.91     42.05 o 
  -4   6   3       96.29      118.36     14.59 o 
  -3   6   3      137.52      121.76     14.05 o 
  -2   6   3      261.51      248.91     13.49 o 
  -1   6   3      116.81      236.67     90.93 o 
   0   6   3     1818.49     1785.60     98.66 o 
   1   6   3       25.75      295.66     63.98 o 
   2   6   3       59.57       89.38     19.77 o 
   3   6   3     1106.67     1083.43     36.65 o 
   4   6   3     1791.32     1791.62     64.88 o 
   5   6   3      641.94      583.42     29.69 o 
   6   6   3      128.44      114.59     19.50 o 
   7   6   3      572.00      532.00     68.66 o 
   8   6   3      169.07      157.38     25.51 o 
  -7   7   3      383.63      348.55     56.84 o 
  -6   7   3      712.13      766.26     95.01 o 
  -5   7   3      773.31      825.64     77.41 o 
  -4   7   3     1798.26     1680.37    114.59 o 
  -3   7   3      545.31      466.72     78.73 o 
  -2   7   3       83.26       77.16     11.99 o 
  -1   7   3       28.43       32.36      7.04 o 
   0   7   3        5.12       19.81     16.95 o 
   1   7   3       14.40       21.70      7.29 o 
   2   7   3        1.43       11.15      6.02 o 
   3   7   3      126.48      123.01     12.54 o 
   4   7   3      617.79      640.53     27.98 o 
   5   7   3      777.32      756.15     47.32 o 
   6   7   3       27.62       27.23     20.45 o 
   7   7   3        0.04       11.97     13.77 o 
  -6   8   3      121.30      156.11     36.61 o 
  -5   8   3        4.22        8.09     10.11 o 
  -4   8   3      197.86      186.17     24.47 o 
  -3   8   3      203.24      221.13     19.96 o 
  -2   8   3      359.90      403.50     32.56 o 
  -1   8   3     3090.82     2758.74    125.56 o 
   0   8   3     2334.48     2188.90    106.79 o 
   1   8   3      120.58      145.07     18.62 o 
   2   8   3       93.41       68.48     10.45 o 
   3   8   3     1355.60     1364.76     69.17 o 
   4   8   3      628.96      686.74     42.12 o 
   5   8   3      103.65      148.32     23.70 o 
   6   8   3       56.14      105.80     21.90 o 
  -5   9   3      200.07      200.54     22.77 o 
  -4   9   3      850.14      814.78     40.47 o 
  -3   9   3      241.25      294.39     23.93 o 
  -2   9   3       69.90       55.10     12.77 o 
  -1   9   3      169.28      194.54     19.50 o 
   0   9   3      119.47      155.83     17.54 o 
   1   9   3       42.83       44.35      9.36 o 
   2   9   3       27.03       21.91     11.77 o 
   3   9   3       18.50       31.53     10.97 o 
   4   9   3      480.66      455.10     75.92 o 
   5   9   3      538.57      575.17     61.28 o 
  -2  10   3       34.60       45.12     13.12 o 
  -1  10   3       53.91       71.20     14.24 o 
   0  10   3        1.15        2.75      8.98 o 
   1  10   3       85.09       91.45     20.34 o 
   2  10   3      919.94      941.09     56.61 o 
  -8   0   4     2232.65     2331.64    100.15 o 
  -7   0   4     3734.89     3729.61    236.77 o 
  -6   0   4      222.92      259.85     31.38 o 
  -5   0   4     1339.42     1280.93     54.66 o 
  -3   0   4      502.00      378.46     29.09 o 
  -2   0   4     5400.20     6138.56    223.08 o 
  -1   0   4     6997.61     7830.69    252.21 o 
   0   0   4    22076.64    24377.90   1150.02 o 
   1   0   4     5596.41     6430.11    250.47 o 
   2   0   4    38407.07    39681.88   1125.03 o 
   3   0   4    18802.51    18899.21    541.53 o 
   4   0   4     7223.41     6990.05    208.66 o 
   5   0   4     5529.50     5253.45    162.69 o 
   6   0   4      745.52      733.14     35.82 o 
   7   0   4      312.97      345.89     41.11 o 
   8   0   4     4894.46     4857.58    241.44 o 
   9   0   4        6.00       24.90     21.55 o 
  -9   1   4      266.25      320.28     34.73 o 
  -8   1   4     1397.11     1474.32     61.61 o 
  -7   1   4      308.80      334.38     19.75 o 
  -6   1   4        2.14       14.78     13.79 o 
  -5   1   4      258.19      270.65     20.24 o 
  -4   1   4       18.29       43.30      5.77 o 
  -3   1   4     3927.75     4020.33     86.92 o 
  -2   1   4     1337.87     1424.89     44.10 o 
  -1   1   4       95.77       84.15     13.99 o 
   0   1   4      796.05      724.82     28.70 o 
   1   1   4     8459.26     8823.84    321.62 o 
   2   1   4     2835.93     3042.40     65.61 o 
   3   1   4      427.18      332.76     12.08 o 
   4   1   4        3.24       39.51     12.32 o 
   5   1   4      856.21      880.38     26.77 o 
   6   1   4     3800.19     3784.28    103.57 o 
   7   1   4       20.50       28.73     11.18 o 
   8   1   4        9.12       -0.53     11.33 o 
   9   1   4      249.90      298.90     31.71 o 
  -9   2   4        7.22       35.17     17.71 o 
  -8   2   4        1.30       24.94     11.88 o 
  -7   2   4       20.36       41.55     11.71 o 
  -6   2   4      365.34      376.87     18.34 o 
  -5   2   4      420.30      445.43     18.61 o 
  -4   2   4     5523.91     5515.60    124.99 o 
  -3   2   4    10163.56    10336.82    220.47 o 
  -2   2   4     4295.10     4651.32    103.36 o 
  -1   2   4     5239.11     5502.20    130.03 o 
   0   2   4    10216.23    11072.37    373.74 o 
   1   2   4       33.23       33.29      4.07 o 
   2   2   4      171.80      136.16      9.31 o 
   3   2   4      392.05      507.15     17.01 o 
   4   2   4      955.69      938.02     27.91 o 
   5   2   4     1043.63     1041.08     38.18 o 
   6   2   4      826.25      804.68     35.12 o 
   7   2   4      222.96      296.32     27.35 o 
   8   2   4        7.69       36.62     23.40 o 
   9   2   4        0.46        8.58     16.14 o 
  -9   3   4      133.80      171.54     28.27 o 
  -8   3   4      385.86      400.23     45.02 o 
  -7   3   4     4109.56     3993.81    125.19 o 
  -6   3   4     2712.80     2647.41     87.02 o 
  -5   3   4     1257.02     1184.47     35.96 o 
  -4   3   4     4690.17     4767.62    111.49 o 
  -3   3   4     7059.00     7243.10    158.33 o 
  -2   3   4      101.78       84.42      6.00 o 
  -1   3   4     4144.64     4624.42    103.39 o 
   0   3   4     5426.99     6457.08    143.41 o 
   1   3   4     6470.99     8096.25    192.23 o 
   2   3   4      723.29      718.11     21.32 o 
   3   3   4     2773.92     2790.95     63.89 o 
   4   3   4        9.76       43.81     16.51 o 
   5   3   4      423.05      420.01     17.99 o 
   6   3   4     1496.52     1432.20     52.21 o 
   7   3   4     2783.67     2574.70    103.22 o 
   8   3   4     1214.86     1226.78     61.78 o 
  -9   4   4        0.62        0.01     15.24 o 
  -8   4   4       90.38      104.43     21.12 o 
  -7   4   4      320.85      361.76     25.18 o 
  -6   4   4      214.73      220.26     39.70 o 
  -5   4   4     1567.42     1411.99     50.24 o 
  -4   4   4     3541.99     3380.40     83.79 o 
  -3   4   4     4588.90     4974.59    114.67 o 
  -2   4   4     2792.34     2656.50     61.74 o 
   0   4   4     8931.77     9735.20    222.56 o 
   2   4   4      660.96      738.77     23.72 o 
   3   4   4     5311.17     5672.64    124.63 o 
   4   4   4     3314.50     3438.81     93.52 o 
   5   4   4     2096.17     1952.19     61.39 o 
   6   4   4      118.76      109.07     14.15 o 
   7   4   4      183.97      187.81     19.82 o 
   8   4   4      731.09      733.61     66.48 o 
   9   4   4       79.73       32.46     21.54 o 
  -8   5   4        1.83        1.23     12.66 o 
  -7   5   4      336.90      332.12     30.89 o 
  -6   5   4        6.48        7.59      9.00 o 
  -5   5   4      151.49      128.40     15.48 o 
  -4   5   4      825.14      857.94     71.06 o 
  -3   5   4     1234.44     1261.14     49.38 o 
  -2   5   4      113.12       93.37     12.02 o 
  -1   5   4     1028.03      972.10     43.22 o 
   0   5   4     5230.92     5829.12    126.12 o 
   1   5   4     2911.01     3036.60     70.70 o 
   2   5   4      116.17      194.74     33.60 o 
   3   5   4      282.15      236.29     18.47 o 
   4   5   4      921.83      883.30     31.36 o 
   5   5   4      456.44      448.93     46.49 o 
   6   5   4       10.38       20.93      9.93 o 
   7   5   4      192.28      196.90     26.46 o 
   8   5   4        3.84       19.19     19.91 o 
  -8   6   4      643.74      730.16     72.59 o 
  -7   6   4      576.62      602.46     44.25 o 
  -6   6   4      377.17      343.92     39.51 o 
  -5   6   4       50.44       60.23     12.56 o 
  -4   6   4     1841.09     1739.15     59.67 o 
  -3   6   4      989.19      971.25     38.69 o 
  -2   6   4      331.10      352.30     31.09 o 
  -1   6   4     2983.77     2717.10     67.28 o 
   0   6   4     9426.72     8581.44    225.12 o 
   1   6   4     4501.31     4693.15    123.10 o 
   2   6   4     1874.65     1756.73     56.69 o 
   3   6   4     2015.52     1970.05     54.32 o 
   4   6   4     1552.01     1622.82     50.13 o 
   5   6   4      546.06      585.37     30.76 o 
   6   6   4       30.21       28.31     12.98 o 
   7   6   4      411.72      360.02     67.87 o 
   8   6   4      514.63      569.04     45.46 o 
  -7   7   4     1602.98     1464.24    108.29 o 
  -6   7   4      239.33      272.93     24.85 o 
  -5   7   4       82.82       81.60     19.13 o 
  -4   7   4       14.55       33.49     15.53 o 
  -3   7   4        2.41        4.14      6.85 o 
  -2   7   4        1.71        3.37      6.44 o 
  -1   7   4       86.53       87.49      9.53 o 
   0   7   4      374.19      389.14     18.04 o 
   1   7   4      557.25      533.26     21.71 o 
   2   7   4      198.39      180.34     24.61 o 
   3   7   4      757.33      731.19     31.13 o 
   4   7   4       38.51       65.24     19.92 o 
   5   7   4       32.76       39.39     13.74 o 
   6   7   4      789.27      685.25    100.36 o 
   7   7   4     1036.30     1054.98     64.87 o 
  -6   8   4      113.16      110.63     23.29 o 
  -5   8   4       62.77       60.44     14.95 o 
  -4   8   4      248.91      257.60     33.56 o 
  -3   8   4      834.03      827.89     55.52 o 
  -2   8   4      318.36      301.59     21.69 o 
  -1   8   4       15.73       28.53      9.37 o 
   0   8   4      349.51      410.99     70.96 o 
   1   8   4       62.17      114.33     47.45 o 
   2   8   4        7.10       23.89      7.59 o 
   3   8   4       31.40       55.32     10.19 o 
   4   8   4       97.92       91.74     18.53 o 
   5   8   4      172.81      148.43     26.61 o 
   6   8   4      136.48       93.81     29.51 o 
  -5   9   4      159.20      169.59     21.65 o 
  -4   9   4      329.38      355.10     27.27 o 
  -3   9   4      689.64      656.88     34.42 o 
  -2   9   4      305.63      320.93     23.80 o 
  -1   9   4        0.26       10.49      8.40 o 
   0   9   4       47.15       34.98     10.58 o 
   1   9   4       43.44       37.56     16.03 o 
   2   9   4      119.34      130.33     14.39 o 
   3   9   4      694.76      638.31     79.66 o 
   4   9   4      123.26      128.89     22.63 o 
  -2  10   4      881.48      887.59     42.21 o 
  -1  10   4      777.14      762.19     37.66 o 
   0  10   4      988.05     1039.68     65.74 o 
   1  10   4      370.06      398.78     41.05 o 
   2  10   4      242.76      237.91     67.11 o 
  -9   1   5       21.75       28.75     16.90 o 
  -8   1   5       29.50       50.59     14.32 o 
  -7   1   5      244.62      242.19     25.19 o 
  -6   1   5      190.12      214.93     14.73 o 
  -5   1   5      309.23      305.07     18.48 o 
  -4   1   5      300.80      240.25     14.77 o 
  -3   1   5       30.37       16.52      3.55 o 
  -1   1   5     8795.23    10202.93    314.43 o 
   1   1   5     1494.48     1718.43     50.71 o 
   2   1   5       12.63       27.92      4.75 o 
   3   1   5     9273.17     9439.35    195.25 o 
   4   1   5    11017.24    10926.68    227.33 o 
   5   1   5     2557.63     2773.54     65.65 o 
   6   1   5     1510.43     1481.25     49.23 o 
   7   1   5      600.92      600.28     46.39 o 
   8   1   5     1559.69     1485.83     69.16 o 
   9   1   5      398.53      424.87     45.23 o 
  -9   2   5      229.08      274.53     33.10 o 
  -8   2   5     2154.00     2260.44     82.90 o 
  -7   2   5     2991.54     2868.91     96.02 o 
  -6   2   5     1088.22     1009.57     33.29 o 
  -5   2   5      865.38      808.51     42.81 o 
  -4   2   5    11450.39    11861.55    258.75 o 
  -3   2   5    17752.96    18498.61    396.21 o 
  -2   2   5     6141.94     6433.58    140.59 o 
  -1   2   5      489.44      494.31     28.26 o 
   0   2   5     1983.86     1768.77     48.75 o 
   1   2   5    15171.75    16648.58    438.37 o 
   2   2   5       43.66       46.17      4.62 o 
   3   2   5      593.52      596.02     18.28 o 
   4   2   5      629.45      541.35     18.98 o 
   5   2   5     2638.54     2487.70     62.87 o 
   6   2   5       49.91       49.63      9.54 o 
   7   2   5       45.98       65.13     14.70 o 
   8   2   5      235.63      282.88     29.62 o 
   9   2   5      240.23      224.23     28.78 o 
  -9   3   5       92.80       99.61     23.51 o 
  -8   3   5        0.16       17.64     11.24 o 
  -7   3   5        8.38       21.78     10.70 o 
  -6   3   5      233.95      213.51     18.56 o 
  -5   3   5        2.85       -4.33      4.69 o 
  -4   3   5       73.47       76.50     11.84 o 
  -3   3   5      290.92      299.35     13.08 o 
  -2   3   5       25.72       14.03      3.54 o 
  -1   3   5     4996.16     5428.56    125.76 o 
   1   3   5      680.33      615.85     37.62 o 
   2   3   5      332.76      288.45     11.67 o 
   3   3   5       24.02       46.03      5.84 o 
   4   3   5     2144.23     2102.58     51.54 o 
   5   3   5       20.84       28.69     15.22 o 
   6   3   5       63.91       74.44     11.86 o 
   7   3   5      158.40      138.18     21.88 o 
   8   3   5       84.76       86.50     29.78 o 
   9   3   5       64.50       69.94     21.51 o 
  -9   4   5      253.33      271.71     34.30 o 
  -8   4   5      797.27      719.85     94.25 o 
  -7   4   5     3558.39     3354.39    139.74 o 
  -6   4   5     1318.48     1377.46     54.20 o 
  -5   4   5      187.18      208.22     28.01 o 
  -4   4   5     2749.21     2447.22     78.49 o 
  -3   4   5      987.59      921.37     42.19 o 
  -2   4   5       59.92       63.42      6.28 o 
  -1   4   5     2258.07     2157.50     50.76 o 
   0   4   5     3538.50     3528.31     86.28 o 
   1   4   5     2179.67     2050.77     77.97 o 
   2   4   5      769.70      739.57     25.65 o 
   3   4   5      256.89      270.27     13.28 o 
   4   4   5      800.75      762.33     25.89 o 
   5   4   5      365.61      356.95     20.94 o 
   6   4   5      273.69      275.21     21.49 o 
   7   4   5      475.39      467.35     32.53 o 
   8   4   5       27.67       51.19     16.06 o 
   9   4   5       16.89       -1.26     18.30 o 
  -8   5   5      157.03      135.49     36.14 o 
  -7   5   5      280.85      297.54     24.67 o 
  -6   5   5       40.01       35.25     11.44 o 
  -5   5   5      575.07      637.10     32.63 o 
  -4   5   5     1142.45     1088.48     41.71 o 
  -3   5   5       46.98       36.86      8.79 o 
  -2   5   5      397.20      367.82     14.95 o 
  -1   5   5     1449.81     1310.16     35.00 o 
   0   5   5     6182.93     6714.24    166.95 o 
   1   5   5      569.17      663.77     27.49 o 
   2   5   5      687.31      711.58     55.10 o 
   3   5   5     7013.82     6844.58    164.56 o 
   4   5   5     6669.97     6784.09    162.92 o 
   5   5   5     3172.11     3059.95     94.70 o 
   6   5   5     1080.23     1002.42     43.15 o 
   7   5   5      905.60      902.15     42.00 o 
   8   5   5      474.22      457.43    161.62 o 
  -8   6   5      506.05      517.29     46.78 o 
  -7   6   5     1105.25     1095.13     67.15 o 
  -6   6   5      291.27      283.44     23.85 o 
  -5   6   5      190.92      133.60     24.03 o 
  -4   6   5        5.42       31.92     36.65 o 
  -3   6   5       92.36      124.08     23.41 o 
  -2   6   5       90.83       79.49     17.76 o 
  -1   6   5       39.46       57.48     42.65 o 
   0   6   5      498.47      464.37     47.36 o 
   1   6   5      305.59      339.32     47.82 o 
   2   6   5      134.98      150.98     35.49 o 
   3   6   5        0.48        9.06      6.61 o 
   4   6   5        0.42        6.45      8.14 o 
   5   6   5      133.28      125.13     16.01 o 
   6   6   5       36.46       41.43     12.22 o 
   7   6   5      323.03      344.24     56.38 o 
   8   6   5       12.10       45.37     21.28 o 
  -7   7   5      193.35      219.53     38.37 o 
  -6   7   5      206.04      243.76     27.98 o 
  -5   7   5       25.99       29.96     10.98 o 
  -4   7   5      154.48      156.21     24.58 o 
  -3   7   5        4.86       18.98      8.96 o 
  -2   7   5      155.67      167.90     16.33 o 
  -1   7   5      747.87      646.12     53.53 o 
   0   7   5     1397.05     1238.43     70.43 o 
   1   7   5      467.94      422.58     19.23 o 
   2   7   5      653.78      644.00     26.15 o 
   3   7   5      684.75      686.39     35.01 o 
   4   7   5       83.99       75.32     13.79 o 
   5   7   5      131.28      145.57     20.97 o 
   6   7   5      134.01      155.02     49.10 o 
   7   7   5     1037.62     1065.80     93.34 o 
  -6   8   5      388.89      349.52     28.92 o 
  -5   8   5     1002.55      967.42     55.62 o 
  -4   8   5     4582.53     4509.29    141.04 o 
  -3   8   5     4865.50     4641.55    175.07 o 
  -2   8   5     1411.50     1338.75     51.31 o 
  -1   8   5      490.62      502.27     27.33 o 
   0   8   5     1174.01     1038.04     79.78 o 
   1   8   5      392.11      364.73     18.78 o 
   2   8   5       47.49       58.16     11.89 o 
   3   8   5       84.88       93.42     15.71 o 
   4   8   5      585.81      646.82     34.86 o 
   5   8   5     1154.37     1193.87     64.84 o 
   6   8   5      130.80      120.00     27.38 o 
  -5   9   5       16.35       18.33     12.59 o 
  -4   9   5       25.35       30.29     11.98 o 
  -3   9   5       81.33       66.72     14.21 o 
  -2   9   5       48.08       42.88     12.33 o 
  -1   9   5      294.83      337.61     24.17 o 
   0   9   5      896.39      820.26     37.85 o 
   1   9   5      141.41      154.89     33.94 o 
   2   9   5        1.55       15.77      8.10 o 
   3   9   5      275.96      276.32     73.35 o 
   4   9   5      397.78      463.14     36.61 o 
  -2  10   5       68.44       59.55     13.94 o 
  -1  10   5       40.07       46.62     13.31 o 
   0  10   5      386.91      358.83     35.53 o 
   1  10   5     1190.45     1237.24     53.27 o 
   2  10   5      608.38      689.58    202.20 o 
  -9   0   6      498.05      631.12     75.73 o 
  -8   0   6      672.78      774.73     69.83 o 
  -7   0   6     2163.35     2199.90     94.25 o 
  -6   0   6     2615.04     2689.22    104.98 o 
  -5   0   6       13.28       17.07      7.68 o 
  -4   0   6     4381.33     4685.64    159.44 o 
  -3   0   6     4990.75     5673.87    170.55 o 
  -2   0   6        5.11       10.72     18.24 o 
  -1   0   6      823.84      909.44     53.71 o 
   0   0   6    12769.10    14568.00    690.89 o 
   1   0   6    25341.71    29235.78   1121.71 o 
   2   0   6       90.55       77.05     10.66 o 
   3   0   6     5983.06     6440.84    190.70 o 
   4   0   6    10196.41    10412.24    305.05 o 
   5   0   6     1437.80     1270.45     60.27 o 
   6   0   6     1989.83     1846.05     89.76 o 
   7   0   6     5479.65     5200.62    213.07 o 
   8   0   6     1793.68     1728.35    109.58 o 
   9   0   6       38.06       33.01     23.76 o 
  -9   1   6       11.91       12.52     13.29 o 
  -8   1   6     1312.75     1401.97     59.95 o 
  -7   1   6      859.76      864.31     34.09 o 
  -6   1   6     1906.23     1805.63     53.70 o 
  -5   1   6     2654.83     2710.83     67.65 o 
  -4   1   6     1646.76     1650.44     66.00 o 
  -3   1   6     3546.27     3750.54    112.73 o 
  -2   1   6      585.81      618.65     17.30 o 
  -1   1   6     1672.73     1663.53     45.92 o 
   0   1   6     1951.02     1869.41     50.02 o 
   1   1   6     4162.56     4245.56     99.17 o 
   2   1   6      355.87      290.51     12.07 o 
   3   1   6    10966.66    11411.75    234.82 o 
   4   1   6    17097.89    18249.02    372.99 o 
   5   1   6     2052.15     1912.85     54.61 o 
   6   1   6      107.68      114.28     14.19 o 
   7   1   6      165.69      175.81     20.14 o 
   8   1   6      412.41      408.72     34.40 o 
   9   1   6      223.24      239.61     29.91 o 
  -9   2   6       22.32       20.88     18.29 o 
  -8   2   6      114.66      116.78     18.80 o 
  -7   2   6      477.29      460.60     27.35 o 
  -6   2   6       33.93       34.66     10.33 o 
  -5   2   6      434.17      421.18     18.58 o 
  -4   2   6      200.59      156.98     14.92 o 
  -3   2   6     1076.15      919.75     27.27 o 
  -2   2   6      537.96      526.01     18.58 o 
  -1   2   6      500.74      474.77     16.03 o 
   0   2   6     2488.16     2864.64     70.22 o 
   1   2   6     1975.77     1996.24     45.83 o 
   2   2   6      846.40      873.00     23.43 o 
   3   2   6     1806.15     2005.21     48.72 o 
   4   2   6      663.28      673.75     21.04 o 
   5   2   6      215.54      233.44     15.91 o 
   6   2   6       44.39       45.72      9.52 o 
   7   2   6       85.71       71.05     18.06 o 
   8   2   6       56.01       32.28     19.70 o 
   9   2   6        6.35       26.70     16.07 o 
  -9   3   6       50.60       72.92     21.81 o 
  -8   3   6      940.56      946.07     52.76 o 
  -7   3   6      706.77      661.59     39.14 o 
  -6   3   6        4.93        7.98      8.22 o 
  -5   3   6      381.53      332.21     20.33 o 
  -4   3   6     5485.36     5423.80    124.64 o 
  -3   3   6     9160.40     9408.35    202.97 o 
  -2   3   6     6984.73     6739.79    174.47 o 
  -1   3   6    31089.82    32644.22    819.13 o 
   0   3   6    22200.96    23616.54    503.59 o 
   1   3   6      797.25      765.72     36.09 o 
   2   3   6       17.70       27.13      4.87 o 
   3   3   6       44.80       28.49      5.13 o 
   4   3   6     4390.96     4223.30    103.60 o 
   5   3   6     1857.97     1796.02     56.41 o 
   6   3   6        8.59        9.38      7.65 o 
   7   3   6     1023.81     1078.70     76.58 o 
   8   3   6     3303.88     3366.90    206.74 o 
   9   3   6      832.01      930.98     73.84 o 
  -9   4   6       16.14       27.64     18.18 o 
  -8   4   6       79.17       78.57     38.07 o 
  -7   4   6      291.92      278.07     40.79 o 
  -6   4   6      534.87      548.63     30.57 o 
  -5   4   6      117.49      119.23     14.49 o 
  -4   4   6     2143.65     2049.82     64.13 o 
  -3   4   6     2681.55     2423.36     59.98 o 
  -2   4   6      241.33      226.15     35.70 o 
  -1   4   6     1256.65     1359.39     37.99 o 
   0   4   6      504.53      491.02     39.50 o 
   1   4   6     1147.49     1223.90     32.64 o 
   2   4   6      741.93      686.42     22.82 o 
   3   4   6     3679.00     3645.51     82.57 o 
   4   4   6      611.85      599.24     21.61 o 
   5   4   6        0.91        5.17      7.00 o 
   6   4   6      106.72      107.86     14.07 o 
   7   4   6     1004.22      963.68     43.09 o 
   8   4   6      253.12      226.53     29.25 o 
   9   4   6       54.32       28.53     30.84 o 
  -8   5   6       99.89      140.86     25.70 o 
  -7   5   6       35.74       62.41     14.39 o 
  -6   5   6      237.19      233.87     23.66 o 
  -5   5   6      300.40      309.66     21.99 o 
  -4   5   6      679.87      670.85     32.66 o 
  -3   5   6        3.55       36.94     14.65 o 
  -2   5   6      816.28      814.64     33.01 o 
   0   5   6       87.97      101.21     11.60 o 
   1   5   6      709.47      701.16     23.27 o 
   2   5   6     5504.48     5925.32    135.45 o 
   3   5   6     2787.10     2898.08     73.02 o 
   4   5   6      859.71      927.21     36.00 o 
   5   5   6      753.33      732.50     34.72 o 
   6   5   6       31.81       37.47     11.70 o 
   7   5   6       37.77       48.97     13.41 o 
   8   5   6      100.72       89.49     49.57 o 
  -8   6   6      884.44      934.85     58.95 o 
  -7   6   6     2464.65     2647.57     94.25 o 
  -6   6   6      276.04      310.30     24.38 o 
  -5   6   6        9.42       21.61     20.64 o 
  -4   6   6       13.61       27.20     12.75 o 
  -3   6   6      662.64      668.59     39.95 o 
  -2   6   6      613.27      567.81     36.27 o 
  -1   6   6      330.63      300.64     14.81 o 
   0   6   6       47.29       30.14      6.31 o 
   1   6   6      740.31      619.71     39.05 o 
   2   6   6       39.08       41.63      8.16 o 
   3   6   6     1864.54     1891.86     53.07 o 
   4   6   6        3.66       22.05     10.49 o 
   5   6   6       13.94       20.51      9.48 o 
   6   6   6      914.39      938.44     43.12 o 
   7   6   6     1473.84     1581.44    108.10 o 
  -7   7   6      381.31      385.57     57.17 o 
  -6   7   6      105.22      127.90     18.20 o 
  -5   7   6      641.56      637.36     34.37 o 
  -4   7   6     1677.31     1626.12     59.79 o 
  -3   7   6      788.59      721.30     34.03 o 
  -2   7   6       99.14       90.78     20.48 o 
  -1   7   6      804.68      822.09     33.50 o 
   0   7   6     3250.88     3034.80     74.05 o 
   1   7   6      331.98      743.41    108.69 o 
   2   7   6      934.93     1057.42     58.20 o 
   3   7   6     3060.71     3118.76    124.14 o 
   4   7   6     5072.44     4809.28    176.15 o 
   5   7   6     2004.97     2040.04     72.49 o 
   6   7   6        8.69        8.94     12.75 o 
   7   7   6        5.16       13.61     15.31 o 
  -6   8   6       50.38       51.70     15.64 o 
  -5   8   6      310.36      313.13     50.86 o 
  -4   8   6      182.82      176.68     29.63 o 
  -3   8   6       13.17       26.54     10.94 o 
  -2   8   6        0.16       10.67      8.03 o 
  -1   8   6      227.86      210.35     18.96 o 
   0   8   6      101.82      104.59     14.09 o 
   1   8   6      339.50      331.11     18.29 o 
   2   8   6      171.18      176.84     16.77 o 
   3   8   6       44.12       48.93     12.12 o 
   4   8   6       20.31       34.56     12.08 o 
   5   8   6       19.67       17.81     13.65 o 
   6   8   6        0.70        9.45     13.98 o 
  -4   9   6     1183.22     1174.86     53.39 o 
  -3   9   6      799.37      745.64     48.40 o 
  -2   9   6      487.94      466.83     28.85 o 
  -1   9   6     1078.46     1003.38     80.78 o 
   0   9   6     1926.72     1892.53     69.80 o 
   1   9   6     2143.59     1987.13    122.79 o 
   2   9   6      534.60      552.91     54.11 o 
   3   9   6      270.37      288.29     29.48 o 
   4   9   6      271.43      337.94     58.16 o 
  -2  10   6       10.05       11.53     10.50 o 
  -1  10   6      183.95      184.70     23.69 o 
   0  10   6       37.93       47.72     13.65 o 
   1  10   6       32.26       52.81     14.10 o 
   2  10   6      150.59      155.18     34.89 o 
  -9   1   7      204.16      304.77     40.08 o 
  -8   1   7     1628.10     1613.10     66.09 o 
  -7   1   7     3159.77     3438.53    112.60 o 
  -6   1   7      728.74      687.30     28.92 o 
  -5   1   7      345.41      322.26     15.73 o 
  -4   1   7     5101.93     5240.25    114.53 o 
  -3   1   7     8922.75     9678.74    209.06 o 
  -2   1   7     6327.52     6228.92    130.46 o 
  -1   1   7      789.23      718.08     19.12 o 
   0   1   7     4174.24     4072.88     97.18 o 
   1   1   7     8432.43     8640.81    176.68 o 
   2   1   7     2065.02     2003.94     51.69 o 
   3   1   7      975.58     1151.61     33.79 o 
   4   1   7     2052.06     2144.13     51.01 o 
   5   1   7      190.59      200.79     14.03 o 
   6   1   7      869.22      855.87     37.27 o 
   7   1   7       50.26       37.26     12.52 o 
   8   1   7        4.53       15.30     12.12 o 
   9   1   7       10.38       23.76     17.69 o 
  -9   2   7        0.89       16.96     13.69 o 
  -8   2   7       78.87       91.01     17.34 o 
  -7   2   7      289.30      288.03     54.41 o 
  -6   2   7     1406.25     1440.49     55.46 o 
  -5   2   7        3.77       15.37      5.37 o 
  -4   2   7      838.02      766.69     28.65 o 
  -3   2   7     1682.37     1935.43     48.15 o 
  -2   2   7     2771.71     3061.03     78.65 o 
  -1   2   7     8125.14     9250.93    318.33 o 
   0   2   7    12584.90    13715.57    320.61 o 
   1   2   7     4500.69     4705.53     99.56 o 
   2   2   7     2548.41     2665.76     59.53 o 
   3   2   7    10172.02    10464.14    216.67 o 
   4   2   7     2567.78     2412.30     57.26 o 
   5   2   7      421.52      375.83     18.72 o 
   6   2   7      178.13      155.87     18.13 o 
   7   2   7     3113.40     2958.18    113.48 o 
   8   2   7     3030.73     2963.83    117.56 o 
   9   2   7      116.32      105.05     39.28 o 
  -9   3   7       66.66       85.21     22.55 o 
  -8   3   7      166.18      171.55     21.48 o 
  -7   3   7        0.44       21.73      9.95 o 
  -6   3   7       60.95       68.49     12.89 o 
  -5   3   7      158.34      120.04     13.57 o 
  -4   3   7       48.60       29.60      8.46 o 
  -3   3   7     1178.04     1025.30     46.11 o 
  -2   3   7        7.99        7.85      3.82 o 
  -1   3   7        4.88        9.31      6.12 o 
   0   3   7     1532.88     1579.01     38.59 o 
   1   3   7        4.13        6.13      3.15 o 
   2   3   7      102.74      117.12     10.11 o 
   3   3   7      423.10      516.53     18.42 o 
   4   3   7        2.16       14.40      7.35 o 
   5   3   7       21.06       39.01      8.65 o 
   6   3   7      264.70      237.31     19.72 o 
   7   3   7        7.03       11.13     11.24 o 
   8   3   7       14.63       32.38     17.45 o 
   9   3   7       50.74       30.80     16.93 o 
  -9   4   7       29.52       46.03     19.53 o 
  -8   4   7      243.65      240.29     23.77 o 
  -7   4   7        0.63       10.87     10.40 o 
  -6   4   7        9.00       11.44      9.03 o 
  -5   4   7      300.82      314.89     20.45 o 
  -4   4   7     2800.98     2633.22     84.09 o 
  -3   4   7       11.42       33.69      8.72 o 
  -2   4   7      751.56      782.63     22.92 o 
  -1   4   7      336.98      257.05     18.85 o 
   0   4   7     2083.78     2172.44     57.44 o 
   1   4   7       33.12       50.92      9.86 o 
   2   4   7      804.58      757.10     24.64 o 
   3   4   7     2030.12     2093.83     54.14 o 
   4   4   7     2445.84     2261.65     67.09 o 
   5   4   7     2866.17     2804.42     82.40 o 
   6   4   7     1466.55     1453.32     54.71 o 
   7   4   7      898.55      960.49     52.44 o 
   8   4   7      896.21      920.14     54.03 o 
  -8   5   7     1400.14     1307.78    102.97 o 
  -7   5   7     4150.81     3873.60    158.20 o 
  -6   5   7      143.52      141.36     17.23 o 
  -5   5   7      917.57      883.81     38.10 o 
  -4   5   7     3499.55     3491.39    102.38 o 
  -3   5   7     4900.81     4822.28    163.67 o 
  -2   5   7     3417.61     3196.43     86.41 o 
  -1   5   7      719.12      732.77     25.40 o 
   0   5   7     1130.09     1058.69     30.79 o 
   1   5   7     3554.02     3625.65     83.92 o 
   2   5   7     3337.03     3305.51     77.36 o 
   3   5   7     1224.94     1197.24     36.38 o 
   4   5   7     3357.34     3245.97     92.14 o 
   5   5   7      588.53      582.88     30.61 o 
   6   5   7      886.18      859.10     40.05 o 
   7   5   7      261.51      211.91     44.36 o 
   8   5   7      149.39      110.84     40.32 o 
  -8   6   7      122.47      120.28     24.39 o 
  -7   6   7       49.36       44.92     14.97 o 
  -6   6   7        4.42        8.48      9.57 o 
  -5   6   7       66.43       47.85     11.68 o 
  -4   6   7     1085.21      969.05     78.36 o 
  -3   6   7       46.02       31.48      9.85 o 
  -2   6   7       65.31       72.25     11.14 o 
  -1   6   7      118.49      117.87     17.48 o 
   0   6   7      120.30      108.49     14.79 o 
   1   6   7       88.98       81.00     16.08 o 
   2   6   7       27.96       26.23      7.73 o 
   3   6   7      498.86      471.52     22.33 o 
   4   6   7      205.76      221.71     26.59 o 
   5   6   7       92.76      109.86     15.11 o 
   6   6   7       72.23       90.44     15.58 o 
   7   6   7      200.60      158.99     25.79 o 
  -7   7   7      246.50      283.18     55.82 o 
  -6   7   7      329.87      300.17     27.41 o 
  -5   7   7      104.46      116.36     17.63 o 
  -4   7   7     1162.59     1177.88     54.49 o 
  -3   7   7     1706.69     1655.12     74.45 o 
  -2   7   7      683.17      670.91     32.66 o 
  -1   7   7     1588.32     1519.39     70.07 o 
   0   7   7     1698.43     1624.53     59.06 o 
   1   7   7      859.38      851.02     76.28 o 
   2   7   7       65.40       71.98     10.08 o 
   3   7   7     1080.38     1030.89     53.66 o 
   4   7   7      193.99      190.73     19.21 o 
   5   7   7        8.11       16.82      9.92 o 
   6   7   7      132.15       96.86     31.37 o 
   7   7   7        3.65        3.66     13.54 o 
  -6   8   7      240.45      279.12     39.39 o 
  -5   8   7        7.80        5.63     10.36 o 
  -4   8   7      370.77      360.22     28.60 o 
  -3   8   7       52.68       56.59     22.71 o 
  -2   8   7      134.21      118.99     21.36 o 
  -1   8   7     2083.07     1951.28     65.59 o 
   0   8   7     3966.77     3784.99    130.74 o 
   1   8   7     1018.08     1017.72     55.61 o 
   2   8   7      730.00      715.67     28.82 o 
   3   8   7      827.93      857.22     96.27 o 
   4   8   7     1071.28     1015.22     77.25 o 
   5   8   7      459.84      435.30     40.16 o 
   6   8   7      380.98      356.50     42.09 o 
  -4   9   7      188.92      215.86     38.68 o 
  -3   9   7     1579.63     1554.55     98.36 o 
  -2   9   7     1041.13      973.58     43.73 o 
  -1   9   7      611.00      527.55     53.77 o 
   0   9   7      514.07      513.28     29.99 o 
   1   9   7       77.65      136.24     59.38 o 
   2   9   7        0.52        1.61     11.90 o 
   3   9   7      143.95      168.33     32.39 o 
   4   9   7        0.35       -3.60     12.71 o 
  -2  10   7       76.45       46.52     18.63 o 
  -1  10   7        9.55        9.63     10.38 o 
   0  10   7       27.53       37.62     12.36 o 
   1  10   7        0.88       -1.75     10.43 o 
   2  10   7       43.18       42.60     16.99 o 
  -9   0   8      142.16      181.37     49.30 o 
  -8   0   8      988.24     1029.83     96.98 o 
  -7   0   8      806.51      799.42     45.78 o 
  -6   0   8      508.95      513.02     32.95 o 
  -5   0   8     1680.88     1590.19     61.05 o 
  -4   0   8    27349.50    28718.67    826.07 o 
  -3   0   8    15375.87    15980.11    463.61 o 
  -2   0   8     1130.82     1017.72     56.83 o 
  -1   0   8     2174.88     2364.78     73.50 o 
   0   0   8     4108.70     3861.21    116.01 o 
   1   0   8     8638.96     8227.12    301.82 o 
   2   0   8     1816.08     1770.32     76.35 o 
   3   0   8    10499.55    11242.75    326.74 o 
   4   0   8    10621.66    10193.14    299.12 o 
   5   0   8     7544.75     7304.83    281.58 o 
   6   0   8      531.51      563.47     41.90 o 
   7   0   8      705.60      718.09     50.39 o 
   8   0   8      675.03      688.86     63.26 o 
   9   0   8        2.32        7.47     21.51 o 
  -9   1   8      127.12      173.38     34.66 o 
  -8   1   8      546.84      566.18     35.45 o 
  -7   1   8     3088.58     3310.29    128.73 o 
  -6   1   8      934.50      932.14     33.56 o 
  -5   1   8       40.57       47.22      7.82 o 
  -4   1   8       33.57       34.28      5.75 o 
  -3   1   8      164.53      169.57      8.33 o 
  -2   1   8      208.48      226.14      8.50 o 
  -1   1   8     2096.44     2134.65     47.98 o 
   0   1   8     3435.47     3566.39     75.66 o 
   1   1   8     1241.18     1295.46     30.99 o 
   2   1   8     3694.97     3890.65     93.40 o 
   3   1   8      556.11      602.75     21.41 o 
   4   1   8     1573.62     1806.73     44.42 o 
   5   1   8      252.06      254.88     15.71 o 
   6   1   8     1495.42     1486.71     55.27 o 
   7   1   8     1245.59     1223.70     49.89 o 
   8   1   8      918.92      872.54     51.69 o 
   9   1   8       47.52       53.41     19.32 o 
  -9   2   8      143.69      148.03     22.51 o 
  -8   2   8      138.23      162.93     21.37 o 
  -7   2   8      251.59      225.35     20.94 o 
  -6   2   8       64.91       52.02     11.75 o 
  -5   2   8      179.26      130.76     23.50 o 
  -4   2   8      333.90      348.08     15.50 o 
  -3   2   8        3.55       65.08     17.25 o 
  -2   2   8       28.08       24.52      5.04 o 
  -1   2   8    11788.17    12377.27    329.28 o 
   0   2   8     4325.26     4628.52     98.83 o 
   1   2   8     4844.12     5090.64    108.19 o 
   2   2   8     3508.68     3873.23     84.47 o 
   3   2   8       51.78       59.23      5.61 o 
   4   2   8     1330.50     1356.79     41.34 o 
   5   2   8       67.63       67.46      9.75 o 
   6   2   8       26.00       13.26      9.05 o 
   7   2   8       89.11       74.93     31.90 o 
   8   2   8      583.56      642.28     43.73 o 
   9   2   8      203.96      234.15     31.59 o 
  -9   3   8      182.77      188.21     24.41 o 
  -8   3   8      462.67      494.60     32.74 o 
  -7   3   8     2305.51     2331.19     82.75 o 
  -6   3   8       87.51       88.24     13.54 o 
  -5   3   8      409.68      389.97     22.59 o 
  -4   3   8     3732.92     3781.53    144.44 o 
  -3   3   8     8401.01     8396.86    217.05 o 
  -2   3   8     8286.51     8034.08    213.40 o 
  -1   3   8     1502.05     1676.85     47.47 o 
   0   3   8     1771.25     2096.02     58.78 o 
   1   3   8      318.45      339.66     13.02 o 
   2   3   8      938.39      884.65     25.17 o 
   3   3   8     3442.54     3182.87     81.90 o 
   4   3   8      796.91      698.92     28.49 o 
   5   3   8       12.45       16.96      7.31 o 
   6   3   8        9.86       14.47      7.96 o 
   7   3   8      210.68      229.15     27.25 o 
   8   3   8      467.08      489.82     40.07 o 
   9   3   8      294.81      308.93     34.81 o 
  -9   4   8      454.61      498.14     44.04 o 
  -8   4   8      571.01      556.25     47.27 o 
  -7   4   8      128.99      162.38     19.31 o 
  -6   4   8      155.72      190.02     25.30 o 
  -5   4   8      337.86      358.44     23.52 o 
  -4   4   8     3555.61     3419.88     99.23 o 
  -3   4   8     1982.60     1909.01     60.45 o 
  -2   4   8     1000.47      868.27     24.61 o 
  -1   4   8     3826.39     3799.89    105.88 o 
   0   4   8     5648.94     5675.56    205.24 o 
   1   4   8     6615.18     7129.15    180.14 o 
   2   4   8     1528.88     1533.26     40.40 o 
   3   4   8     1477.21     1370.98     38.78 o 
   4   4   8     1516.23     1556.54     49.12 o 
   5   4   8      633.03      589.52     27.80 o 
   6   4   8        3.26        6.66      8.38 o 
   7   4   8      170.08      168.38     24.91 o 
   8   4   8      783.15      883.19     53.65 o 
  -8   5   8      280.53      282.83     37.47 o 
  -7   5   8      182.01      178.10     20.45 o 
  -6   5   8      639.13      595.75     38.63 o 
  -5   5   8      392.65      397.14     26.73 o 
  -4   5   8       33.12       41.14     11.71 o 
  -3   5   8        0.92       26.92     45.69 o 
  -2   5   8     1163.78     1229.36     49.67 o 
  -1   5   8       93.49       85.17      8.00 o 
   0   5   8       17.45       27.19      5.68 o 
   1   5   8      440.08      403.63     33.91 o 
   2   5   8      103.36      101.92      9.64 o 
   3   5   8        8.46       14.79      5.80 o 
   4   5   8        0.21        7.35      7.53 o 
   5   5   8      309.57      315.33     23.55 o 
   6   5   8      507.70      571.85     32.16 o 
   7   5   8      921.79      844.60     50.12 o 
   8   5   8      190.10      194.73     29.09 o 
  -8   6   8      268.96      226.58     30.39 o 
  -7   6   8     1205.25     1228.34     55.47 o 
  -6   6   8      369.92      391.17     27.60 o 
  -5   6   8     1932.50     1840.45    119.88 o 
  -4   6   8     3383.13     3192.70    185.95 o 
  -3   6   8     1014.23      984.28     45.58 o 
  -2   6   8      226.03      214.04     38.16 o 
  -1   6   8     2614.15     2579.46     91.24 o 
   0   6   8     4032.84     3790.58    111.50 o 
   1   6   8     3516.08     3384.55     89.59 o 
   2   6   8     2100.32     2090.92     54.54 o 
   3   6   8     1751.15     1721.56     55.82 o 
   4   6   8     7070.64     6893.48    322.85 o 
   5   6   8     2111.16     2182.01     75.67 o 
   6   6   8      158.79      135.95     20.90 o 
   7   6   8      183.31      216.81     29.18 o 
  -7   7   8     1713.25     1943.93     77.40 o 
  -6   7   8      438.10      474.93     42.75 o 
  -5   7   8      468.56      456.56     49.81 o 
  -4   7   8      458.84      431.94     34.51 o 
  -3   7   8      632.53      603.17     31.40 o 
  -2   7   8      114.49      103.57     14.21 o 
  -1   7   8     2154.57     1968.64     69.18 o 
   0   7   8      764.41      710.00     30.66 o 
   1   7   8     1540.45     1470.72     55.21 o 
   2   7   8       74.72       82.08     10.81 o 
   3   7   8       18.47       35.14     12.30 o 
   4   7   8      195.78      228.35     20.31 o 
   5   7   8      421.17      431.49     37.70 o 
   6   7   8      390.00      403.51     33.65 o 
  -6   8   8       16.27       31.61     16.76 o 
  -5   8   8       18.98       23.13     12.31 o 
  -4   8   8       81.01      103.67     16.97 o 
  -3   8   8       37.77       42.09     12.46 o 
  -2   8   8       37.41       33.73     11.23 o 
  -1   8   8       92.83       64.41     12.68 o 
   0   8   8      293.29      325.02     34.98 o 
   1   8   8       69.95       83.26     22.29 o 
   2   8   8      116.40      145.19     26.10 o 
   3   8   8       66.94       81.95     14.52 o 
   4   8   8      301.41      303.35     24.29 o 
   5   8   8        6.53        5.66     13.00 o 
  -4   9   8      118.94      115.88     26.60 o 
  -3   9   8      306.22      331.21     49.39 o 
  -2   9   8       88.00       72.44     14.91 o 
  -1   9   8      205.80      171.73     20.23 o 
   0   9   8       97.19       99.91     16.07 o 
   1   9   8       13.44       16.11     10.39 o 
   2   9   8      277.33      280.71     29.37 o 
   3   9   8     1315.66     1438.86     69.17 o 
   4   9   8       57.71       79.24     19.80 o 
  -1  10   8      345.82      341.83     27.07 o 
   0  10   8     1838.18     1895.55    127.71 o 
   1  10   8      433.59      477.78     40.36 o 
  -9   1   9        4.88       14.13     18.62 o 
  -8   1   9      190.74      186.78     32.44 o 
  -7   1   9      212.77      214.68     21.75 o 
  -6   1   9       33.05       41.37     10.56 o 
  -5   1   9       11.79        6.66      4.82 o 
  -4   1   9       76.46       67.31      6.89 o 
  -3   1   9      158.82      136.85     10.31 o 
  -2   1   9     1362.90     1309.60     40.10 o 
  -1   1   9     5040.46     4969.78    104.58 o 
   0   1   9    10293.95    11379.93    229.84 o 
   1   1   9       10.02       18.92      3.41 o 
   2   1   9     2926.09     2942.25     73.07 o 
   3   1   9     9059.79     9131.60    211.01 o 
   4   1   9     7474.42     7848.96    184.95 o 
   5   1   9     2462.34     2517.90     79.46 o 
   6   1   9      352.87      360.72     23.64 o 
   7   1   9     2013.70     1975.57     70.49 o 
   8   1   9     1632.58     1567.91     86.93 o 
   9   1   9      175.17      167.46     27.75 o 
  -9   2   9      204.71      240.26     37.44 o 
  -8   2   9     1236.57     1180.58     53.78 o 
  -7   2   9     3047.61     3000.72    101.34 o 
  -6   2   9     1710.74     1616.89     57.43 o 
  -5   2   9      799.90      818.95     36.39 o 
  -4   2   9    15521.01    15474.77    333.04 o 
  -3   2   9     6701.75     6357.78    167.08 o 
  -2   2   9     1019.65      836.23     30.85 o 
  -1   2   9      794.63      743.15     26.63 o 
   0   2   9     4708.29     4607.79     97.86 o 
   1   2   9     8835.86     8805.71    182.05 o 
   2   2   9      527.06      503.20     15.88 o 
   3   2   9      767.22      743.54     26.07 o 
   4   2   9     1020.35      893.88     30.79 o 
   5   2   9     1509.47     1522.99     49.45 o 
   6   2   9        2.98        7.33      8.06 o 
   7   2   9        3.20       11.76     11.21 o 
   8   2   9      192.61      206.38     28.52 o 
   9   2   9      147.54      147.62     27.01 o 
  -9   3   9      148.90      187.46     24.76 o 
  -8   3   9      300.05      320.45     28.11 o 
  -7   3   9       53.92       69.10     14.60 o 
  -6   3   9       29.90       31.11     10.25 o 
  -5   3   9      127.08      127.16     14.14 o 
  -4   3   9      158.21      158.26     15.01 o 
  -3   3   9      424.95      447.51     22.72 o 
  -2   3   9     1675.25     1609.12     46.65 o 
  -1   3   9        9.93        4.52      4.47 o 
   0   3   9      338.10      368.52     20.05 o 
   1   3   9      344.80      321.73     12.84 o 
   2   3   9      116.02      113.60      8.04 o 
   3   3   9     1983.17     2212.41     52.85 o 
   4   3   9      455.28      437.53     20.44 o 
   5   3   9        6.51        0.38      5.69 o 
   6   3   9       12.83        7.57      8.65 o 
   7   3   9        0.38       12.35     11.48 o 
   8   3   9        1.44        5.46     11.78 o 
   9   3   9       10.38        3.71     14.66 o 
  -9   4   9       95.69      149.07     29.45 o 
  -8   4   9      914.94      889.92     47.73 o 
  -7   4   9     1368.17     1310.96     55.54 o 
  -6   4   9      907.32      903.79     64.77 o 
  -5   4   9     1248.19     1117.88     43.30 o 
  -4   4   9     1994.43     1947.26     66.95 o 
  -3   4   9     3949.76     3492.31    105.92 o 
  -2   4   9     1626.84     1590.09     63.06 o 
  -1   4   9      811.79      848.09     24.65 o 
   0   4   9     1257.64     1100.72     36.12 o 
   1   4   9     5438.12     5766.88    130.38 o 
   2   4   9      546.45      557.71     19.43 o 
   3   4   9      207.04      222.17     15.70 o 
   4   4   9     1863.01     1817.91     57.60 o 
   5   4   9       17.97       21.48      8.53 o 
   6   4   9      201.32      205.89     20.18 o 
   7   4   9       57.37       37.99     14.54 o 
   8   4   9        0.73       11.95     14.80 o 
  -8   5   9       33.34       41.89     14.31 o 
  -7   5   9       65.01       96.06     16.87 o 
  -6   5   9      178.60      165.05     18.54 o 
  -5   5   9      515.55      477.49     53.65 o 
  -4   5   9      605.61      637.73     30.46 o 
  -3   5   9      981.88     1007.44     50.66 o 
  -2   5   9      586.11      579.08     28.39 o 
  -1   5   9     5466.03     5475.99    191.28 o 
   0   5   9     3376.34     3061.57     90.21 o 
   1   5   9      311.45      367.95     19.21 o 
   2   5   9      408.43      436.39     20.82 o 
   3   5   9     2022.17     1992.86     62.03 o 
   4   5   9     6985.17     6884.28    178.72 o 
   5   5   9     3245.29     3343.16    103.83 o 
   6   5   9      760.96      755.04     37.94 o 
   7   5   9     2950.96     3033.48    157.06 o 
   8   5   9     2343.00     2478.34    106.48 o 
  -7   6   9      161.18      166.07     21.38 o 
  -6   6   9      520.68      500.76     47.39 o 
  -5   6   9      100.62      119.56     46.77 o 
  -4   6   9     1672.60     1678.55     71.89 o 
  -3   6   9     1164.41     1147.46     45.30 o 
  -2   6   9      432.07      385.19     23.77 o 
  -1   6   9        8.80       10.32      6.74 o 
   0   6   9        1.10       15.26     20.55 o 
   1   6   9     1359.03     1431.01     79.46 o 
   2   6   9      490.90      501.24     24.01 o 
   3   6   9       67.62       89.82     12.39 o 
   4   6   9      335.08      407.19     30.39 o 
   5   6   9        6.30        5.87      9.30 o 
   6   6   9        1.30        6.62      9.77 o 
   7   6   9       12.37       16.41     14.69 o 
  -7   7   9        7.52       11.13     17.25 o 
  -6   7   9       81.91       65.68     22.42 o 
  -5   7   9       63.26       60.18     14.18 o 
  -4   7   9       93.39       57.43     23.78 o 
  -3   7   9      141.83      143.09     17.25 o 
  -2   7   9       52.23       45.57     11.25 o 
  -1   7   9       74.93       61.28     12.03 o 
   0   7   9      753.63      701.32     55.30 o 
   1   7   9     2057.37     2103.93     58.19 o 
   2   7   9     1903.48     1980.04     69.60 o 
   3   7   9     1012.92     1072.02     42.72 o 
   4   7   9      144.06      139.65     23.75 o 
   5   7   9       40.39       27.51     11.31 o 
   6   7   9       12.88       23.23     12.26 o 
  -6   8   9      133.81      147.99     21.50 o 
  -5   8   9      185.59      219.63     23.57 o 
  -4   8   9      940.63      893.49     66.71 o 
  -3   8   9     2146.32     2189.01    106.63 o 
  -2   8   9     1742.67     1670.74     61.51 o 
  -1   8   9     1801.85     1743.66     61.98 o 
   0   8   9     1563.53     1465.65     62.89 o 
   1   8   9     1434.53     1480.17     58.20 o 
   2   8   9       28.89       29.12     12.46 o 
   3   8   9        4.99        5.36      9.56 o 
   4   8   9      379.39      432.27     30.39 o 
   5   8   9       96.78       99.93     20.12 o 
  -4   9   9       90.44       72.42     16.24 o 
  -3   9   9      203.39      202.96     22.55 o 
  -2   9   9       84.96       91.64     15.91 o 
  -1   9   9      315.31      315.15     27.54 o 
   0   9   9      582.28      589.11     32.93 o 
   1   9   9      103.20      118.58     26.47 o 
   2   9   9      359.70      375.96     53.35 o 
   3   9   9      402.80      461.87     49.01 o 
   4   9   9      454.53      536.01     50.98 o 
  -1  10   9       19.57        8.73     10.99 o 
   0  10   9       34.03       21.45     11.88 o 
   1  10   9        3.42        7.75     15.36 o 
  -9   0  10      421.34      344.66     64.49 o 
  -8   0  10     1763.36     1832.85    141.95 o 
  -7   0  10     4039.71     4267.03    254.55 o 
  -6   0  10     1881.57     1958.46     80.58 o 
  -5   0  10     1383.39     1434.95     81.97 o 
  -4   0  10     1058.10      945.45     39.14 o 
  -3   0  10      985.87      795.94     32.39 o 
  -2   0  10       38.00       37.62      6.46 o 
  -1   0  10     2093.27     2105.59     67.59 o 
   0   0  10      856.73      930.89     34.67 o 
   1   0  10     5577.92     6196.35    182.42 o 
   2   0  10     2817.43     2996.90     93.68 o 
   3   0  10     2953.22     3114.98     99.05 o 
   4   0  10      929.65     1015.97     56.37 o 
   5   0  10       17.60       22.66     12.77 o 
   6   0  10     1306.98     1221.35     83.28 o 
   7   0  10     4268.79     4201.86    180.09 o 
   8   0  10     2819.53     3051.37    143.52 o 
   9   0  10      423.60      467.82     59.31 o 
  -9   1  10       98.35      131.65     31.82 o 
  -8   1  10       61.90       88.04     24.91 o 
  -7   1  10       31.51       40.30     13.10 o 
  -6   1  10      102.23      111.15     14.69 o 
  -5   1  10     1282.25     1197.68     37.97 o 
  -4   1  10    11694.01    11892.84    258.08 o 
  -3   1  10     5005.10     4926.94    106.09 o 
  -2   1  10      979.42      994.39     26.11 o 
  -1   1  10     2967.84     2986.67     65.72 o 
   0   1  10     1600.92     1716.66     40.17 o 
   1   1  10       76.53      115.59      6.93 o 
   2   1  10     1276.92     1364.83     38.31 o 
   3   1  10      431.46      398.85     17.07 o 
   4   1  10     2335.73     2133.18     59.13 o 
   5   1  10     2547.62     2442.21     78.69 o 
   6   1  10       11.88       10.25      8.68 o 
   7   1  10      432.20      458.64     30.00 o 
   8   1  10      344.16      384.42     39.54 o 
   9   1  10      154.54      123.97     25.89 o 
  -9   2  10        1.61       -1.31     16.47 o 
  -8   2  10        1.48       10.20     11.27 o 
  -7   2  10       33.26       31.31     12.01 o 
  -6   2  10      194.41      217.36     19.22 o 
  -5   2  10       23.11       20.17      7.97 o 
  -4   2  10      108.78       83.74     17.36 o 
  -3   2  10     5349.37     5350.36    141.19 o 
  -2   2  10      493.36      498.63     20.59 o 
  -1   2  10     1217.31     1343.97     32.57 o 
   0   2  10     1036.93     1149.74     29.12 o 
   1   2  10        3.10       18.63      3.87 o 
   2   2  10      587.88      587.98     18.04 o 
   3   2  10     2532.63     2588.95     68.05 o 
   4   2  10     3186.93     3275.72     85.56 o 
   5   2  10      411.15      437.60     25.38 o 
   6   2  10       43.83       51.88     12.26 o 
   7   2  10        1.17        1.82     10.91 o 
   8   2  10       20.11       13.32     13.53 o 
   9   2  10        6.16        4.74     14.41 o 
  -9   3  10       35.44       43.74     16.49 o 
  -8   3  10     1991.11     2084.85     88.62 o 
  -7   3  10     1209.57     1163.42     90.74 o 
  -6   3  10        5.17       12.04      8.57 o 
  -5   3  10     1005.76      884.95     37.06 o 
  -4   3  10     1477.38     1362.03     61.07 o 
  -3   3  10     3499.97     3523.72     98.86 o 
  -2   3  10     1896.42     1895.96     94.08 o 
  -1   3  10     4373.89     4230.41    107.94 o 
   0   3  10    23480.79    25427.19    514.85 o 
   1   3  10    10994.22    11473.39    236.72 o 
   2   3  10     4606.13     4353.01     96.07 o 
   3   3  10     3613.28     3587.63     91.96 o 
   4   3  10     4179.87     4140.73    105.97 o 
   5   3  10     1071.04      997.55     40.68 o 
   6   3  10       26.63       19.73     10.41 o 
   7   3  10      889.67      779.83     48.04 o 
   9   3  10      402.91      425.04     41.20 o 
  -8   4  10       28.96       39.96     14.03 o 
  -7   4  10        4.16       11.29     20.56 o 
  -6   4  10      153.09      167.60     18.45 o 
  -5   4  10        9.24       17.66     19.96 o 
  -4   4  10      544.17      545.23     27.02 o 
  -3   4  10     4781.83     4110.13    122.91 o 
  -2   4  10      294.61      243.42     29.89 o 
  -1   4  10      581.92      513.92     33.55 o 
   0   4  10      990.75     1041.39     29.52 o 
   1   4  10     1029.53     1006.78     30.48 o 
   2   4  10        5.72       13.99      4.93 o 
   3   4  10     4886.83     4807.77    127.68 o 
   4   4  10     1038.05     1078.17     39.96 o 
   5   4  10      203.67      182.61     16.77 o 
   6   4  10      189.25      214.96     25.97 o 
   7   4  10      494.61      560.64     55.62 o 
   8   4  10      422.86      400.76     39.60 o 
  -8   5  10        0.06        3.65     11.15 o 
  -7   5  10       61.03       61.27     14.96 o 
  -6   5  10       33.84       32.52     11.66 o 
  -5   5  10      140.90      133.69     16.52 o 
  -4   5  10     1730.56     1772.55     73.91 o 
  -3   5  10     1062.83     1077.93     50.13 o 
  -2   5  10      183.90      184.20     17.40 o 
  -1   5  10      235.22      228.43     17.49 o 
   0   5  10      895.26      986.07     39.27 o 
   1   5  10       62.00       69.82     14.68 o 
   2   5  10      133.55      140.15     10.86 o 
   3   5  10        1.47       11.56      6.85 o 
   4   5  10     1119.17     1225.94     44.89 o 
   5   5  10      633.60      654.10     34.05 o 
   6   5  10      756.11      714.96     37.09 o 
   7   5  10       50.31       50.83     32.52 o 
   8   5  10        7.57       33.19     17.51 o 
  -7   6  10     1468.93     1522.62     90.04 o 
  -6   6  10     1639.72     1571.48     96.04 o 
  -5   6  10      222.05      223.38     37.16 o 
  -4   6  10      222.78      233.47     20.79 o 
  -3   6  10     1071.50     1103.22     52.12 o 
  -2   6  10      108.96      123.70     16.64 o 
  -1   6  10      760.50      687.30     47.06 o 
   0   6  10      185.70      202.85     16.33 o 
   1   6  10      623.50      626.21     25.33 o 
   2   6  10       13.23       23.10      6.93 o 
   3   6  10      353.50      371.67     22.48 o 
   4   6  10      651.61      645.32     30.99 o 
   5   6  10      195.42      185.50     19.30 o 
   6   6  10      258.27      261.90     24.69 o 
   7   6  10      494.97      613.48     64.53 o 
  -7   7  10      201.23      221.29     25.25 o 
  -6   7  10        3.55       15.23     11.63 o 
  -5   7  10     1414.76     1387.50    100.48 o 
  -4   7  10     2286.08     2250.53     77.15 o 
  -3   7  10     4462.92     4211.14    145.72 o 
  -2   7  10     1085.64     1084.62     84.00 o 
  -1   7  10      329.46      301.75     61.35 o 
   0   7  10     1226.99     1122.68     41.65 o 
   2   7  10       17.00       42.14     15.70 o 
   3   7  10      654.82      714.40     42.13 o 
   4   7  10     2237.49     2378.31     81.19 o 
   5   7  10     1230.94     1194.25     51.84 o 
   6   7  10      139.72      112.02     19.83 o 
  -5   8  10        0.49       -0.09     10.24 o 
  -4   8  10       44.89       55.46     13.89 o 
  -3   8  10       21.00       19.02     10.69 o 
  -2   8  10     1165.34     1128.59     49.68 o 
  -1   8  10      115.06      141.58     17.22 o 
   0   8  10       15.68       19.65      9.65 o 
   1   8  10       83.99       99.25     14.73 o 
   2   8  10       56.99       52.12     14.69 o 
   3   8  10      123.37      114.06     16.63 o 
   4   8  10       92.68       96.00     16.26 o 
   5   8  10        4.89        0.90     11.26 o 
  -4   9  10      732.82      787.67     42.95 o 
  -3   9  10       81.62       85.98     17.03 o 
  -2   9  10       22.94       32.08     11.68 o 
  -1   9  10     1113.25     1112.56     50.18 o 
   0   9  10     2066.65     2079.12     76.94 o 
   1   9  10     2964.44     2967.47    123.62 o 
   2   9  10      908.87      858.82     69.12 o 
   3   9  10      177.26      182.74     27.35 o 
   4   9  10      529.52      542.20     50.97 o 
   0  10  10        0.60        8.52     11.20 o 
  -9   1  11       90.26      127.87     31.22 o 
  -8   1  11     1085.79     1054.89     70.75 o 
  -7   1  11     3063.96     3224.66    108.16 o 
  -6   1  11      231.36      233.28     20.65 o 
  -5   1  11     1963.45     1901.64     61.66 o 
  -4   1  11     3329.33     3143.43     72.76 o 
  -3   1  11     4399.26     4436.85     96.22 o 
  -2   1  11     9170.35     9813.86    202.29 o 
  -1   1  11      672.71      687.56     19.79 o 
   0   1  11    10078.90    10871.20    221.03 o 
   1   1  11     5753.37     6016.08    126.42 o 
   2   1  11      564.03      569.45     20.56 o 
   3   1  11      271.73      259.69     17.38 o 
   4   1  11     1038.83     1075.60     35.19 o 
   5   1  11      874.95      905.98     39.21 o 
   6   1  11       96.01      126.16     16.90 o 
   7   1  11      121.98      120.14     18.35 o 
   8   1  11        9.19       11.89     13.66 o 
   9   1  11       15.77       16.50     17.01 o 
  -9   2  11       38.01       37.53     23.27 o 
  -8   2  11       14.80       10.74     11.83 o 
  -7   2  11        7.86       23.30     11.62 o 
  -6   2  11      548.69      537.10     28.84 o 
  -5   2  11      107.65      114.91     13.94 o 
  -4   2  11     4476.10     4472.98    124.06 o 
  -3   2  11        9.11       16.96      5.40 o 
  -2   2  11      527.19      621.31     24.56 o 
  -1   2  11     2598.30     2661.48     60.24 o 
   0   2  11     2028.96     1944.22     45.37 o 
   1   2  11     1583.19     1465.76     36.48 o 
   2   2  11     3056.06     3132.28     79.37 o 
   3   2  11     9686.00     9493.66    221.42 o 
   4   2  11     5155.36     4840.66    129.93 o 
   5   2  11     1784.23     1761.50     79.41 o 
   6   2  11      359.53      377.66     25.45 o 
   7   2  11     1989.62     1896.10    132.64 o 
   8   2  11     2423.73     2406.28    103.06 o 
   9   2  11      370.64      409.78     40.92 o 
  -9   3  11        2.28       11.73     18.89 o 
  -8   3  11        8.43       33.26     13.58 o 
  -7   3  11      275.50      265.64     23.24 o 
  -6   3  11      107.29       76.24     14.11 o 
  -5   3  11       12.83       28.75     25.19 o 
  -4   3  11       61.70       98.48     28.90 o 
  -3   3  11      149.14      137.67     14.11 o 
  -2   3  11     2191.12     2359.63     69.10 o 
  -1   3  11      743.66      807.28     37.49 o 
   0   3  11      639.05      572.50     18.43 o 
   1   3  11      131.07      108.25      8.13 o 
   2   3  11      388.93      412.75     15.66 o 
   3   3  11      328.50      359.73     17.89 o 
   4   3  11       26.23       33.03      8.37 o 
   5   3  11       22.46       22.98      9.40 o 
   6   3  11      172.59      159.98     20.68 o 
   7   3  11        2.40        6.78     11.49 o 
   8   3  11       79.16       65.71     26.58 o 
  -8   4  11        4.17        9.92     12.46 o 
  -7   4  11      182.01      143.44     19.13 o 
  -6   4  11      911.10      783.90     59.94 o 
  -5   4  11       13.16       19.39      8.52 o 
  -4   4  11      189.77      169.84     26.87 o 
  -3   4  11      456.63      415.87     30.26 o 
  -2   4  11     1441.12     1393.41     43.72 o 
  -1   4  11     3573.89     3451.12    162.38 o 
   0   4  11     1420.08     1411.39     39.27 o 
   1   4  11      860.69      993.83     29.38 o 
   2   4  11      180.67      182.27     11.34 o 
   3   4  11     1209.16     1121.27     39.80 o 
   4   4  11     2919.41     2843.87     82.43 o 
   5   4  11       27.46       22.97      9.00 o 
   6   4  11       98.00       72.50     30.72 o 
   7   4  11      856.00      918.33     75.35 o 
  -8   5  11     1017.78     1046.40     91.92 o 
  -7   5  11     1975.02     2018.02    111.79 o 
  -6   5  11      673.15      640.28     33.99 o 
  -5   5  11     1513.69     1549.22     56.48 o 
  -4   5  11     2497.88     2387.09     78.09 o 
  -3   5  11     3577.32     3348.18    103.10 o 
  -2   5  11     1245.32     1113.25     42.17 o 
  -1   5  11       83.67       92.12     21.99 o 
   0   5  11     3599.78     3544.62    153.91 o 
   1   5  11     3305.33     3389.97     78.95 o 
   2   5  11       90.70       87.21     10.81 o 
   3   5  11     1248.89     1314.35     46.43 o 
   4   5  11     1106.86      958.48     38.56 o 
   5   5  11     1565.78     1484.70     57.01 o 
   6   5  11       24.31       18.93     12.81 o 
   7   5  11      290.50      314.58     40.13 o 
   8   5  11       37.34       26.76     17.29 o 
  -7   6  11       50.62       47.05     14.87 o 
  -6   6  11     1070.98     1038.61     49.21 o 
  -5   6  11      223.50      225.63     21.70 o 
  -4   6  11      742.45      778.59     39.33 o 
  -3   6  11      270.12      241.18     31.61 o 
  -2   6  11     2401.51     2312.76     78.69 o 
  -1   6  11      274.08      287.92     41.94 o 
   0   6  11       74.54       62.59     19.33 o 
   1   6  11      281.10      293.07     16.05 o 
   2   6  11      237.74      296.92     19.78 o 
   3   6  11      553.31      557.13     32.53 o 
   4   6  11      325.08      367.07     23.66 o 
   5   6  11      441.74      480.47     37.38 o 
   6   6  11       18.01       15.09     13.32 o 
   7   6  11       82.36       84.09     37.42 o 
  -6   7  11      161.68      173.67     22.16 o 
  -5   7  11       61.97       60.51     18.92 o 
  -4   7  11      906.77      921.97     44.39 o 
  -3   7  11      551.10      507.22     56.34 o 
  -2   7  11      430.14      395.02     36.23 o 
  -1   7  11     2179.79     2219.76     77.31 o 
   0   7  11     1295.66     1293.56     90.42 o 
   2   7  11      276.15      309.52     21.72 o 
   3   7  11      111.88      120.25     14.76 o 
   4   7  11       83.00      111.16     16.84 o 
   5   7  11        0.17       -3.88      9.77 o 
   6   7  11       94.72      138.44     21.16 o 
  -5   8  11      128.06       98.72     18.88 o 
  -4   8  11       81.94       84.15     15.91 o 
  -3   8  11       52.93       57.87     14.80 o 
  -2   8  11       92.48       92.90     15.65 o 
  -1   8  11     1106.76     1007.91     52.77 o 
   0   8  11     1618.41     1674.00     77.29 o 
   1   8  11      639.98      700.50     65.77 o 
   2   8  11      893.70     1012.75     84.34 o 
   3   8  11     2049.27     1990.97    132.96 o 
   4   8  11     2558.69     2405.21    106.18 o 
   5   8  11      510.73      576.98     40.32 o 
  -4   9  11       20.76       20.44     14.44 o 
  -3   9  11      221.80      211.12     22.69 o 
  -2   9  11      122.80      137.13     19.11 o 
  -1   9  11      413.07      428.11     29.19 o 
   0   9  11     1354.60     1302.35     52.63 o 
   1   9  11     1522.74     1529.53     71.65 o 
   2   9  11       98.02      112.68     22.31 o 
   3   9  11        9.89       20.73     14.88 o 
  -9   0  12      180.66      195.16     53.46 o 
  -8   0  12     1817.32     1923.21    149.63 o 
  -7   0  12     1881.09     1799.71    136.74 o 
  -6   0  12        8.65       12.05     18.67 o 
  -5   0  12      670.90      629.06     35.98 o 
  -4   0  12    13269.01    13010.58    462.73 o 
  -3   0  12     3937.87     3419.80    107.69 o 
  -2   0  12     4194.94     4327.15    131.99 o 
  -1   0  12     4036.99     3675.25    113.85 o 
   0   0  12     7314.10     7213.51    213.24 o 
   1   0  12    16074.03    16675.96    479.10 o 
   2   0  12     2292.48     2772.40     88.11 o 
   3   0  12      616.17      579.17     38.27 o 
   4   0  12    10946.21    10198.46    700.31 o 
   5   0  12     3185.93     2935.61    131.13 o 
   6   0  12     1136.35     1241.02     71.79 o 
   7   0  12     2047.17     2069.95    105.91 o 
   8   0  12     1789.40     1636.92    105.09 o 
   9   0  12       87.51      138.09     39.58 o 
  -9   1  12       90.08       83.19     28.28 o 
  -8   1  12       97.68      108.20     27.67 o 
  -7   1  12     1940.82     2004.74    103.27 o 
  -6   1  12     2405.88     2469.04     94.49 o 
  -5   1  12     2770.98     2654.07    106.32 o 
  -4   1  12      737.99      643.71     29.05 o 
  -3   1  12     1287.84     1255.96     32.65 o 
  -2   1  12      176.55      192.99      9.82 o 
  -1   1  12    10923.41    11904.73    244.88 o 
   0   1  12     9267.85    10502.54    215.10 o 
   1   1  12       59.64       47.54      7.21 o 
   2   1  12       16.67       13.31      4.59 o 
   3   1  12       34.04       50.84      6.81 o 
   4   1  12      341.23      344.32     22.53 o 
   5   1  12       54.11       51.13     11.62 o 
   6   1  12        1.47        9.60      9.48 o 
   7   1  12      537.89      498.29     31.92 o 
   8   1  12      249.99      238.66     27.71 o 
   9   1  12      142.72      107.51     38.67 o 
  -9   2  12       15.14       42.41     23.57 o 
  -8   2  12       84.90       94.42     26.51 o 
  -7   2  12      117.10      152.58     19.64 o 
  -6   2  12       16.80       40.56     12.21 o 
  -5   2  12        2.50        5.96      6.78 o 
  -4   2  12      964.83     1011.32     40.79 o 
  -3   2  12      116.34      152.19     14.92 o 
  -2   2  12       22.72       34.85      6.66 o 
  -1   2  12      560.82      534.10     16.52 o 
   0   2  12      359.30      325.66     12.82 o 
   1   2  12     8160.63     8429.90    175.99 o 
   2   2  12     1645.89     1751.66     42.75 o 
   3   2  12     2186.65     2215.55     61.23 o 
   4   2  12     2021.20     1941.54     55.71 o 
   5   2  12        5.33        2.56      7.87 o 
   6   2  12        2.28        7.99      8.99 o 
   7   2  12       21.24       21.57     11.65 o 
   8   2  12       32.83       39.84     23.51 o 
   9   2  12       87.42       90.57     39.19 o 
  -9   3  12      272.56      341.64     65.33 o 
  -8   3  12      839.31      869.12     45.77 o 
  -7   3  12     3185.74     3151.53    105.99 o 
  -6   3  12      734.84      648.08     32.68 o 
  -5   3  12       59.56       70.50     12.61 o 
  -4   3  12       67.92       71.10     22.86 o 
  -3   3  12     1707.76     1538.67     70.61 o 
  -2   3  12     7147.84     7237.36    202.08 o 
  -1   3  12      153.80      146.38     11.96 o 
   0   3  12     1178.96     1218.09     32.24 o 
   1   3  12     3422.07     3547.60     79.75 o 
   2   3  12     1211.66     1335.14     35.49 o 
   3   3  12     2257.22     2110.99     58.88 o 
   4   3  12     3620.48     3332.45     87.76 o 
   5   3  12      533.82      536.61     30.35 o 
   6   3  12      204.69      228.32     24.51 o 
   8   3  12      310.21      325.00     43.51 o 
  -8   4  12      821.69      833.11     44.97 o 
  -7   4  12      600.47      666.12     37.65 o 
  -6   4  12       29.32       32.43     11.45 o 
  -5   4  12       18.43       32.63      9.86 o 
  -4   4  12     3145.02     3135.40    131.99 o 
  -3   4  12      277.47      259.90     19.47 o 
  -2   4  12       21.48       18.14      6.45 o 
  -1   4  12      700.74      658.28     29.80 o 
   0   4  12     2465.87     2363.04     77.94 o 
   1   4  12    11981.25    12938.89    268.82 o 
   2   4  12     4755.47     4835.74    120.07 o 
   3   4  12     2532.74     2378.62     66.15 o 
   4   4  12     4426.01     4443.90    121.31 o 
   5   4  12      145.75      126.28     16.22 o 
   6   4  12       39.57       24.56     13.46 o 
   7   4  12      189.44      163.66     28.91 o 
   8   4  12      278.13      271.38     34.21 o 
  -8   5  12        1.67       11.50     12.55 o 
  -7   5  12       43.60       47.39     19.28 o 
  -6   5  12      269.09      276.00     41.75 o 
  -5   5  12       78.22       99.95     15.03 o 
  -4   5  12      366.73      351.42     42.80 o 
  -3   5  12      114.66      110.53     19.20 o 
  -2   5  12      283.77      317.43     20.58 o 
  -1   5  12        0.46       12.23      6.03 o 
   0   5  12      292.78      282.00     18.22 o 
   1   5  12      410.44      437.87     18.22 o 
   2   5  12       89.68       97.79     14.25 o 
   3   5  12        0.31        2.47      6.38 o 
   4   5  12      210.30      200.25     21.35 o 
   5   5  12      152.29      132.67     16.29 o 
   6   5  12      106.26       65.73     28.79 o 
   7   5  12      105.56      118.39     24.40 o 
  -7   6  12      175.42      198.16     23.82 o 
  -6   6  12       80.52       69.05     18.81 o 
  -5   6  12      488.97      445.53     37.97 o 
  -4   6  12     3600.39     3309.42    128.71 o 
  -3   6  12     4170.70     4141.29    128.83 o 
  -2   6  12     1378.23     1338.28     49.80 o 
  -1   6  12     1803.85     1697.62     58.07 o 
   0   6  12     1833.93     1846.01    117.71 o 
   1   6  12     1647.25     1677.21     62.09 o 
   2   6  12       86.89      102.47     12.72 o 
   3   6  12     1019.62     1071.39     44.92 o 
   4   6  12     1949.67     2178.43     82.18 o 
   5   6  12      854.64      913.70     43.62 o 
   6   6  12      421.29      507.14     41.35 o 
   7   6  12      859.12      800.75     53.16 o 
  -6   7  12      810.97      909.65     83.21 o 
  -5   7  12      230.30      252.50     24.23 o 
  -4   7  12      555.47      522.09     31.00 o 
  -3   7  12      239.18      245.89     22.21 o 
  -2   7  12      357.78      350.93     24.35 o 
  -1   7  12      695.08      661.62     34.55 o 
   0   7  12       51.34       55.83     15.45 o 
   1   7  12       82.47       67.53     19.44 o 
   2   7  12      165.24      156.08     19.90 o 
   3   7  12        5.70       16.60      9.15 o 
   4   7  12       73.09      101.37     16.44 o 
   5   7  12      215.05      216.50     23.78 o 
   6   7  12        9.60       15.15     14.34 o 
  -5   8  12      199.42      212.64     34.51 o 
  -4   8  12      237.72      210.88     22.51 o 
  -3   8  12      137.43      161.97     20.01 o 
  -2   8  12      178.65      132.48     17.77 o 
  -1   8  12      212.00      202.37     34.65 o 
   0   8  12      353.28      369.99     26.74 o 
   1   8  12        1.31       21.40     13.23 o 
   2   8  12      121.73      145.26     22.86 o 
   3   8  12       51.77       57.83     20.84 o 
   4   8  12       76.58       63.62     22.32 o 
   5   8  12      201.55      217.41     24.71 o 
  -3   9  12      731.02      740.51     41.24 o 
  -2   9  12      460.83      441.67     49.44 o 
  -1   9  12       70.79       58.49     14.53 o 
   0   9  12       26.45       25.43     11.70 o 
   1   9  12       12.79       14.82     15.73 o 
   2   9  12       78.63       81.04     19.95 o 
   3   9  12      514.06      585.12     45.45 o 
  -9   1  13       57.40       64.83     27.14 o 
  -8   1  13        6.91        8.77     17.93 o 
  -7   1  13       28.53       51.03     25.62 o 
  -6   1  13      119.81      122.53     16.21 o 
  -5   1  13      711.55      645.93     42.09 o 
  -4   1  13     1129.91     1112.41     57.15 o 
  -3   1  13        8.07       20.17      4.70 o 
  -2   1  13      462.78      473.45     16.18 o 
  -1   1  13     3124.35     3167.78     71.01 o 
   0   1  13     5091.37     5399.15    115.78 o 
   1   1  13       19.97       19.68      4.29 o 
   2   1  13     2547.59     2498.56     65.51 o 
   3   1  13     1878.10     1680.57     48.79 o 
   4   1  13     6189.45     5946.75    199.41 o 
   5   1  13     2421.92     2463.65     82.29 o 
   6   1  13      199.74      223.76     22.28 o 
   7   1  13     2708.15     2797.28     95.00 o 
   8   1  13     1470.40     1319.63     63.11 o 
   9   1  13      265.83      278.86     35.90 o 
  -9   2  13      199.09      237.65     39.66 o 
  -8   2  13     1101.57     1252.08     79.37 o 
  -7   2  13     1181.00     1292.25     56.22 o 
  -6   2  13      781.79      803.89     37.02 o 
  -5   2  13     2443.64     2339.05     75.24 o 
  -4   2  13     6158.25     6088.20    163.22 o 
  -3   2  13     9632.63     9282.96    222.21 o 
  -2   2  13      369.86      347.31     18.18 o 
  -1   2  13      721.03      650.11     19.70 o 
   0   2  13     4865.89     4856.60    104.83 o 
   1   2  13    14049.37    14974.79    306.56 o 
   2   2  13     1165.51     1189.72     36.78 o 
   3   2  13      533.75      543.20     22.30 o 
   4   2  13     1466.04     1411.41     52.83 o 
   5   2  13        3.46        0.95      8.05 o 
   6   2  13        2.43       11.56      9.67 o 
   7   2  13       89.91      111.22     18.57 o 
   8   2  13        1.49      -14.80     12.37 o 
  -9   3  13        1.14        9.22     20.29 o 
  -8   3  13       33.83       39.83     14.82 o 
  -7   3  13      146.74      181.67     21.50 o 
  -6   3  13       68.08       88.66     18.69 o 
  -5   3  13      583.67      505.54     27.76 o 
  -4   3  13       38.16       72.89     11.91 o 
  -3   3  13      221.48      222.80     17.05 o 
  -2   3  13        9.16       13.42      7.03 o 
  -1   3  13        4.06        9.02      7.67 o 
   0   3  13      280.01      285.98     12.82 o 
   1   3  13      421.32      471.30     17.47 o 
   2   3  13       47.43       54.73      8.28 o 
   3   3  13        3.67        4.56      5.35 o 
   4   3  13      742.57      752.22     29.68 o 
   5   3  13      243.72      256.73     22.39 o 
   6   3  13       21.34       17.62     10.01 o 
   7   3  13      192.25      234.85     29.99 o 
   8   3  13       63.78       50.37     25.18 o 
  -8   4  13      403.12      399.35     34.09 o 
  -7   4  13      791.28      760.25     71.25 o 
  -6   4  13      877.36      777.92     37.51 o 
  -5   4  13      757.14      684.36     42.95 o 
  -4   4  13     5473.10     5305.90    164.41 o 
  -3   4  13     4700.19     4376.89    130.84 o 
  -2   4  13     1841.88     1752.01     57.62 o 
  -1   4  13      634.30      626.38     40.64 o 
   0   4  13     1233.94     1185.89     40.46 o 
   1   4  13     1224.08     1158.76     32.87 o 
   2   4  13       90.64      103.54     13.44 o 
   3   4  13       13.29       19.68      6.94 o 
   4   4  13      501.72      466.44     27.78 o 
   5   4  13     1544.63     1557.05     65.22 o 
   6   4  13      205.18      162.45     25.01 o 
   7   4  13       27.35       16.76     14.30 o 
   8   4  13        1.63        2.33     14.89 o 
  -8   5  13       22.36       28.68     13.86 o 
  -7   5  13      771.15      750.47     72.39 o 
  -6   5  13      371.68      327.38     32.61 o 
  -5   5  13      141.85      133.36     17.22 o 
  -4   5  13      441.64      434.93     28.18 o 
  -3   5  13      277.40      271.46     20.71 o 
  -2   5  13      452.31      415.44     25.09 o 
  -1   5  13     1369.16     1171.24     56.46 o 
   0   5  13     4557.77     4772.10    131.84 o 
   1   5  13      613.75      682.10     24.45 o 
   2   5  13     1393.91     1362.01     47.17 o 
   3   5  13     2203.19     2227.44     84.64 o 
   4   5  13     2155.37     2054.25     66.02 o 
   5   5  13     1033.83     1066.63     43.94 o 
   6   5  13      351.44      308.33     40.45 o 
   7   5  13     2583.46     2533.58    108.71 o 
  -7   6  13       34.35       40.19     14.09 o 
  -6   6  13      128.79      132.84     19.33 o 
  -5   6  13      464.34      415.09     44.77 o 
  -4   6  13     4659.46     4456.09    188.59 o 
  -3   6  13     2032.99     2079.35     71.01 o 
  -2   6  13        5.55        4.47      7.66 o 
  -1   6  13      284.47      289.98     21.38 o 
   0   6  13       48.88       33.26      9.20 o 
   1   6  13      373.85      386.52     21.64 o 
   2   6  13        6.31       14.10      7.45 o 
   3   6  13      721.74      756.14     34.11 o 
   4   6  13      297.81      298.99     22.27 o 
   5   6  13      288.23      250.19     24.20 o 
   6   6  13      262.86      257.75     31.67 o 
   7   6  13      178.73      202.13     31.12 o 
  -6   7  13       51.13       43.52     16.40 o 
  -5   7  13        4.01       -5.51      9.62 o 
  -4   7  13      229.94      212.71     38.89 o 
  -3   7  13       38.65       45.41     12.60 o 
  -2   7  13       65.52       59.54     12.98 o 
  -1   7  13      290.05      240.57     28.18 o 
   0   7  13       92.80       89.68     14.73 o 
   1   7  13      826.00      875.64     47.28 o 
   2   7  13       67.21       86.54     16.92 o 
   3   7  13      915.77      966.10     54.49 o 
   4   7  13     1663.07     1743.84     79.51 o 
   5   7  13      399.36      449.05     32.17 o 
   6   7  13      129.86      156.84     37.97 o 
  -5   8  13       75.25       90.56     17.89 o 
  -4   8  13      373.27      377.29     39.93 o 
  -3   8  13      484.44      493.01     31.09 o 
  -2   8  13      370.95      376.51     27.47 o 
  -1   8  13      134.03      139.68     18.14 o 
   0   8  13     1734.67     1800.07     68.66 o 
   1   8  13     3006.34     2918.37    121.49 o 
   2   8  13      415.80      446.31     63.75 o 
   3   8  13      130.43       92.01     32.35 o 
   4   8  13      157.44      128.04     43.64 o 
   5   8  13      133.04      131.03     28.81 o 
  -3   9  13       26.84       35.13     13.00 o 
  -2   9  13      383.06      430.62     48.06 o 
  -1   9  13        2.63        8.74     10.37 o 
   0   9  13       91.19      105.74     21.77 o 
   1   9  13       97.18       97.04     21.36 o 
   2   9  13      156.06      158.42     23.61 o 
   3   9  13      784.32      855.33    106.81 o 
  -9   0  14      138.68      236.82     59.69 o 
  -8   0  14      145.27      179.97     50.36 o 
  -7   0  14      515.56      618.64     74.07 o 
  -6   0  14     2808.64     2865.43    185.14 o 
  -5   0  14     1068.66     1090.32     90.28 o 
  -4   0  14      326.41      277.40     18.72 o 
  -3   0  14     8896.49     9141.09    269.41 o 
  -2   0  14      103.42       86.41     11.01 o 
  -1   0  14      422.90      552.22     25.99 o 
   1   0  14      610.00      621.20     27.59 o 
   2   0  14     1240.35     1102.60     41.49 o 
   3   0  14     3080.49     3021.30    130.85 o 
   4   0  14      662.23      638.29     77.28 o 
   5   0  14      127.05       88.84     21.12 o 
   6   0  14      333.39      348.94     37.16 o 
   7   0  14      861.02      954.27     65.85 o 
   8   0  14      928.51      969.99     68.97 o 
  -9   1  14       13.56       10.27     21.40 o 
  -8   1  14        0.71        4.75     16.76 o 
  -7   1  14       95.43      120.07     26.82 o 
  -6   1  14     1165.98     1224.34     72.48 o 
  -5   1  14      122.63      122.08     26.31 o 
  -4   1  14      772.37      798.37     33.40 o 
  -3   1  14     5170.43     5487.56    123.73 o 
  -2   1  14     9015.57     9683.08    201.60 o 
  -1   1  14     2147.23     1913.40     46.46 o 
   0   1  14     2814.79     2702.27     62.40 o 
   1   1  14      119.06       77.98      6.90 o 
   2   1  14      819.07      903.21     29.88 o 
   3   1  14       11.00       25.43      8.26 o 
   4   1  14     2558.74     2577.23     83.34 o 
   5   1  14      560.22      527.57     29.88 o 
   6   1  14      535.95      504.24     31.24 o 
   7   1  14     1027.17      949.99     46.37 o 
   8   1  14      700.41      727.54     41.96 o 
  -9   2  14      108.22      148.38     33.56 o 
  -8   2  14      440.36      426.92     47.36 o 
  -7   2  14      669.25      579.10     49.73 o 
  -6   2  14      319.40      330.79     23.47 o 
  -5   2  14        1.91        5.35     10.34 o 
  -4   2  14        0.37        8.12      7.48 o 
  -3   2  14      160.74      192.59     21.58 o 
  -2   2  14        5.22       10.09      5.18 o 
  -1   2  14       75.60       82.80      6.90 o 
   0   2  14       19.75        6.79      4.28 o 
   1   2  14      790.53      731.31     22.89 o 
   2   2  14      881.19      936.89     31.27 o 
   3   2  14      593.46      530.27     22.38 o 
   4   2  14      115.69      127.44     16.05 o 
   5   2  14      337.03      376.22     25.80 o 
   6   2  14     1468.08     1408.56     57.69 o 
   7   2  14      835.63      793.10     57.56 o 
   8   2  14      360.83      351.43     37.88 o 
  -8   3  14      936.89      936.49     66.77 o 
  -7   3  14     2167.89     2081.55     78.19 o 
  -6   3  14     1071.24      999.36     42.75 o 
  -5   3  14     3163.06     3140.68    111.44 o 
  -4   3  14     3917.50     3633.36    143.06 o 
  -3   3  14     2072.58     1901.76     62.02 o 
  -2   3  14      406.09      402.79     27.42 o 
  -1   3  14     2013.50     2090.39     63.41 o 
   0   3  14    13428.48    14712.21    301.60 o 
   1   3  14     8744.07     8761.76    185.05 o 
   2   3  14     6041.91     6180.94    149.69 o 
   3   3  14     6137.79     5806.28    143.05 o 
   4   3  14     4188.46     4167.27    124.10 o 
   5   3  14     2596.78     2670.92     88.64 o 
   6   3  14        7.39        8.11     10.29 o 
   7   3  14      175.19      184.71     28.40 o 
   8   3  14      589.40      663.55     49.10 o 
  -8   4  14      322.46      342.10     30.54 o 
  -7   4  14      713.34      726.14     38.55 o 
  -6   4  14     1208.22     1057.09     59.16 o 
  -5   4  14       40.73       52.67     23.85 o 
  -4   4  14      206.09      187.55     27.59 o 
  -3   4  14      120.86      126.85     14.46 o 
  -2   4  14      240.98      236.88     22.01 o 
  -1   4  14      384.47      372.32     21.14 o 
   0   4  14     1075.95     1088.97     37.07 o 
   1   4  14     1664.74     1693.89     44.74 o 
   2   4  14      306.25      283.94     16.83 o 
   3   4  14     2204.26     2124.38     61.75 o 
   4   4  14      538.19      493.44     24.28 o 
   5   4  14      173.09      178.02     23.65 o 
   6   4  14      638.92      736.41     43.25 o 
   7   4  14      780.31      754.11     51.01 o 
   8   4  14      660.32      703.03     51.66 o 
  -7   5  14      177.79      152.37     27.36 o 
  -6   5  14      137.12      119.36     18.03 o 
  -5   5  14       86.21      116.41     19.05 o 
  -4   5  14      371.70      351.58     25.42 o 
  -3   5  14       50.37       52.92     12.82 o 
  -2   5  14     1109.78      955.72     73.64 o 
  -1   5  14     1107.23     1034.89     49.20 o 
   0   5  14       62.01       94.36     12.90 o 
   1   5  14      417.85      392.52     18.81 o 
   2   5  14      279.63      257.56     18.39 o 
   3   5  14       22.36       33.85      9.21 o 
   4   5  14       34.42       37.64     10.00 o 
   5   5  14       22.46       21.41     12.13 o 
   6   5  14      170.66      135.62     43.80 o 
   7   5  14      207.12      228.58     31.91 o 
  -7   6  14      407.57      426.24     54.87 o 
  -6   6  14      591.86      625.04     60.22 o 
  -5   6  14      391.00      401.08     28.06 o 
  -4   6  14      619.03      602.75     49.33 o 
  -3   6  14     1824.45     1789.08     67.33 o 
  -2   6  14     1218.57     1175.34     85.79 o 
  -1   6  14       57.96       54.51     13.25 o 
   0   6  14        5.62        9.74      7.64 o 
   1   6  14        4.54        4.34      8.58 o 
   2   6  14       10.64        8.70      7.31 o 
   3   6  14      282.24      315.09     22.34 o 
   4   6  14        2.00        4.00      7.93 o 
   5   6  14       90.98       58.61     27.09 o 
   6   6  14      157.04      179.22     27.83 o 
  -6   7  14       44.18       37.53     15.05 o 
  -5   7  14      148.04      125.75     18.98 o 
  -4   7  14     1471.09     1471.11     61.67 o 
  -3   7  14     1605.19     1512.38     84.99 o 
  -2   7  14      945.65      856.66     81.43 o 
  -1   7  14     1883.79     1844.61     65.98 o 
   0   7  14     4399.59     4476.81    141.99 o 
   1   7  14     1062.28     1093.39     52.72 o 
   2   7  14      131.08      158.69     20.85 o 
   3   7  14      159.16      156.35     20.71 o 
   4   7  14      177.10      178.76     19.37 o 
   5   7  14     1008.86     1057.75     49.61 o 
  -5   8  14        0.02        7.72     11.24 o 
  -4   8  14        0.01        2.46      9.69 o 
  -3   8  14        0.01        6.82     10.05 o 
  -2   8  14       12.14       24.50     17.52 o 
  -1   8  14      239.56      233.74     22.37 o 
   0   8  14       29.33       30.72     19.04 o 
   1   8  14        6.25       16.12     13.24 o 
   2   8  14       77.38       69.79     19.55 o 
   3   8  14      143.44      130.02     29.16 o 
   4   8  14      215.75      123.98     87.93 o 
  -3   9  14      196.19      220.81     24.07 o 
  -2   9  14      291.63      323.27     29.75 o 
  -1   9  14      478.96      495.90     33.53 o 
   0   9  14      436.76      425.46     37.26 o 
   1   9  14     1037.34     1220.20     64.50 o 
   2   9  14      261.82      293.29     29.89 o 
  -9   1  15      107.85      110.98     31.77 o 
  -8   1  15     1443.19     1538.14     92.63 o 
  -7   1  15     2347.67     2523.69    123.65 o 
  -6   1  15     1015.10      921.36     60.98 o 
  -5   1  15      813.36      782.14     35.55 o 
  -4   1  15      980.56      873.54     46.80 o 
  -3   1  15     5076.51     5185.84    131.27 o 
  -2   1  15     1462.12     1384.97     36.46 o 
  -1   1  15      118.49      111.92      8.48 o 
   0   1  15     8132.37     8828.34    184.70 o 
   1   1  15     7504.09     7483.87    157.50 o 
   2   1  15      677.03      617.09     23.61 o 
   3   1  15      945.14      859.16     36.93 o 
   4   1  15      430.90      519.64     28.77 o 
   5   1  15      971.14      974.11     43.72 o 
   6   1  15      103.69       95.76     16.86 o 
   7   1  15      319.35      349.93     29.24 o 
   8   1  15        2.21       11.48     13.66 o 
  -9   2  15        1.41       -7.67     20.16 o 
  -8   2  15       35.25       50.44     23.76 o 
  -7   2  15      558.20      554.82     50.08 o 
  -6   2  15     2421.77     2164.93    101.10 o 
  -5   2  15       33.88       38.42     10.82 o 
  -4   2  15     1534.20     1405.23     50.20 o 
  -3   2  15      170.13      164.58     27.62 o 
  -2   2  15      371.76      395.43     19.03 o 
  -1   2  15     1275.41     1100.21     30.27 o 
   0   2  15     1801.08     1770.23     44.29 o 
   1   2  15     3545.08     3802.03     85.97 o 
   2   2  15      411.27      353.41     17.39 o 
   3   2  15     3272.11     3235.49     84.83 o 
   4   2  15     7036.96     7021.50    197.28 o 
   5   2  15      144.36      160.10     19.02 o 
   6   2  15      439.23      421.86     30.33 o 
   7   2  15     1305.88     1368.30     69.77 o 
   8   2  15     1528.28     1552.06     72.05 o 
  -8   3  15      135.25      136.21     30.43 o 
  -7   3  15      128.62      102.50     18.21 o 
  -6   3  15       12.80        5.48     12.17 o 
  -5   3  15       47.87       43.28     12.05 o 
  -4   3  15       96.39       94.33     17.86 o 
  -3   3  15       60.28       91.23     19.77 o 
  -2   3  15      172.16      192.67     18.82 o 
  -1   3  15       37.64       65.85      9.23 o 
   0   3  15      800.63      847.57     25.96 o 
   1   3  15     2013.79     1925.42     48.04 o 
   2   3  15       99.73      109.40     11.09 o 
   3   3  15      578.61      551.46     24.02 o 
   4   3  15       79.87       70.27     13.48 o 
   5   3  15       75.43       73.25     14.77 o 
   6   3  15       75.63       77.23     16.13 o 
   7   3  15      155.83      198.63     29.82 o 
   8   3  15       17.82       25.56     16.02 o 
  -8   4  15        2.15       -9.00     12.05 o 
  -7   4  15       23.64       17.47     12.26 o 
  -6   4  15      144.05      158.94     27.57 o 
  -5   4  15       65.56       77.14     14.23 o 
  -4   4  15      602.09      564.65     50.16 o 
  -3   4  15       38.04       32.05     12.65 o 
  -2   4  15        1.96       12.69      7.14 o 
  -1   4  15     3170.19     3160.79     92.04 o 
   0   4  15     4011.52     4225.89    126.35 o 
   1   4  15     2823.36     2781.81     74.71 o 
   2   4  15      479.11      479.26     22.26 o 
   3   4  15      971.22      964.34     35.61 o 
   4   4  15      927.96      976.85     43.56 o 
   5   4  15      956.44      890.80     42.90 o 
   6   4  15      671.24      618.02     39.92 o 
   7   4  15      917.01      814.31     76.45 o 
  -7   5  15     2641.60     2451.15    118.65 o 
  -6   5  15      802.09      857.60     42.27 o 
  -5   5  15     1159.97     1171.79     48.86 o 
  -4   5  15     2320.91     2328.64     82.22 o 
  -3   5  15     2640.75     2439.82    153.46 o 
  -2   5  15     3120.04     3133.81     95.77 o 
  -1   5  15      451.85      458.85     36.28 o 
   0   5  15     3953.88     3817.08    109.97 o 
   1   5  15     3297.72     3228.28    127.19 o 
   2   5  15       46.91       45.45      9.24 o 
   3   5  15       54.86       54.47     11.18 o 
   4   5  15       40.28       37.91     10.65 o 
   5   5  15     1079.96     1141.27     55.43 o 
   6   5  15       22.43       22.99     14.92 o 
   7   5  15       80.12       78.19     20.49 o 
  -7   6  15      131.44      110.25     20.74 o 
  -6   6  15      649.68      630.66     48.05 o 
  -5   6  15      195.89      224.14     37.53 o 
  -4   6  15      191.24      152.26     27.76 o 
  -3   6  15        4.74       10.49      9.04 o 
  -2   6  15      236.82      237.57     20.55 o 
  -1   6  15     1369.42     1405.08     53.63 o 
   0   6  15     2260.53     2272.32     78.66 o 
   1   6  15     1489.49     1585.74     69.42 o 
   2   6  15       17.57       26.00     10.50 o 
   3   6  15      106.11      115.81     15.51 o 
   4   6  15        3.49        5.25      8.04 o 
   5   6  15       42.74       24.78     14.25 o 
   6   6  15       90.28       54.34     18.47 o 
  -6   7  15      234.17      255.96     31.52 o 
  -5   7  15      218.07      198.91     24.90 o 
  -4   7  15      567.98      536.20     53.92 o 
  -3   7  15     1060.79     1063.54     48.87 o 
  -2   7  15      419.97      381.74     34.70 o 
  -1   7  15       20.35       18.86      9.95 o 
   0   7  15       52.58       69.79     18.16 o 
   1   7  15      513.25      575.03     42.50 o 
   2   7  15      676.86      752.47     45.37 o 
   3   7  15      529.27      611.72     40.37 o 
   4   7  15      782.15      785.40     40.30 o 
   5   7  15        3.10       10.07     13.56 o 
  -4   8  15      534.54      541.70     61.52 o 
  -3   8  15       26.94       29.88     12.43 o 
  -2   8  15      261.12      234.39     38.29 o 
  -1   8  15       13.74       18.83     11.11 o 
   0   8  15      106.36      114.57     22.58 o 
   1   8  15      232.86      278.58     29.94 o 
   2   8  15      199.15      247.58     26.68 o 
   3   8  15     1363.07     1593.34     74.76 o 
   4   8  15     2198.23     2345.43    150.69 o 
  -2   9  15        7.43       17.66     18.10 o 
  -1   9  15       67.03       69.29     19.53 o 
   0   9  15      223.32      226.08     29.34 o 
   1   9  15      657.86      764.73     49.26 o 
   2   9  15      245.04      273.98     31.92 o 
  -9   0  16       70.87       62.79     42.64 o 
  -8   0  16      977.75     1124.94    110.14 o 
  -7   0  16      343.12      493.95     71.06 o 
  -6   0  16       17.05        0.98     18.75 o 
  -5   0  16     1533.13     1440.12    110.86 o 
  -4   0  16     3279.21     3288.91    155.20 o 
  -3   0  16     4602.08     5061.25    166.31 o 
  -2   0  16      950.88      772.39     34.68 o 
  -1   0  16     5278.37     5164.25    159.25 o 
   0   0  16    16308.41    16717.78    483.63 o 
   1   0  16    19827.51    20094.98    580.62 o 
   2   0  16     3095.71     3085.96    133.64 o 
   3   0  16     4286.46     4290.95    180.56 o 
   4   0  16     4989.66     4943.21    206.50 o 
   5   0  16      150.43      230.96     31.83 o 
   6   0  16      631.62      580.40     48.40 o 
   7   0  16     1047.02     1037.51     71.67 o 
   8   0  16     2794.11     2814.05    143.09 o 
  -9   1  16       34.97       57.10     42.91 o 
  -8   1  16       14.05       30.49     22.56 o 
  -7   1  16      223.13      218.91     35.11 o 
  -6   1  16     1604.01     1533.46     84.96 o 
  -5   1  16     1426.01     1357.95     66.31 o 
  -4   1  16     5268.37     5473.29    160.47 o 
  -3   1  16     6423.33     6334.11    180.54 o 
  -2   1  16     2264.14     2200.50     53.45 o 
  -1   1  16      180.48      195.51     11.21 o 
   0   1  16      418.47      413.90     16.39 o 
   1   1  16      289.99      317.16     13.74 o 
   2   1  16     2647.09     2485.09     66.91 o 
   3   1  16      870.92      907.92     39.23 o 
   4   1  16      263.35      256.28     21.90 o 
   5   1  16      612.43      578.57     32.82 o 
   6   1  16        6.05       -8.02      9.07 o 
   7   1  16     1117.41      989.04     48.57 o 
   8   1  16      437.17      385.65     33.14 o 
  -8   2  16       45.54       48.45     22.46 o 
  -7   2  16      169.06      191.82     32.53 o 
  -6   2  16      287.69      281.05     24.97 o 
  -5   2  16     1056.79     1016.19     45.36 o 
  -4   2  16     1604.43     1569.13     64.08 o 
  -3   2  16      133.17      133.60     14.34 o 
  -2   2  16      234.21      265.68     16.18 o 
  -1   2  16      193.34      200.17     11.07 o 
   0   2  16       18.47       22.39      5.50 o 
   1   2  16       27.18       16.46      5.44 o 
   2   2  16      170.54      208.47     13.88 o 
   3   2  16      548.06      560.49     29.37 o 
   4   2  16     2937.45     2911.18     93.81 o 
   5   2  16     1548.06     1425.39     56.90 o 
   6   2  16      199.37      164.00     21.37 o 
   7   2  16        0.89        8.96     12.10 o 
   8   2  16       59.38       52.74     19.33 o 
  -8   3  16      725.29      808.93     63.20 o 
  -7   3  16     1438.15     1469.97     84.82 o 
  -6   3  16     1144.82     1250.97     71.15 o 
  -5   3  16       10.29       16.55      8.85 o 
  -4   3  16       22.30       17.65      9.08 o 
  -3   3  16      528.72      491.20     27.88 o 
  -2   3  16      529.70      484.13     22.62 o 
  -1   3  16      126.99      141.29     12.61 o 
   0   3  16      589.68      695.17     22.93 o 
   1   3  16     1778.51     1629.44     49.37 o 
   2   3  16      120.96      127.36     12.04 o 
   3   3  16      603.91      578.99     24.90 o 
   4   3  16      872.89      789.06     38.17 o 
   5   3  16       35.70       46.87     13.13 o 
   6   3  16      123.37      132.79     20.22 o 
   7   3  16     2413.23     2465.90     97.50 o 
   8   3  16      425.27      469.69     51.65 o 
  -8   4  16      134.80      152.30     32.02 o 
  -7   4  16      181.59      213.93     35.65 o 
  -6   4  16      634.25      603.04     43.85 o 
  -5   4  16     2770.90     2642.44     91.62 o 
  -4   4  16     3602.57     3214.45     98.16 o 
  -3   4  16     1066.07     1040.16     42.02 o 
  -2   4  16      259.61      248.66     20.05 o 
  -1   4  16       15.42       22.17      7.42 o 
   0   4  16       17.17       16.94      6.95 o 
   1   4  16      693.42      602.63     24.86 o 
   2   4  16       60.85       55.15      9.39 o 
   3   4  16     1624.83     1507.89     48.78 o 
   4   4  16     5859.82     5735.33    166.03 o 
   5   4  16     1021.23     1094.90     58.87 o 
   6   4  16      393.78      426.70     35.21 o 
   7   4  16      102.03       89.20     32.13 o 
  -7   5  16      179.38      150.91     22.47 o 
  -6   5  16      118.69       93.61     17.44 o 
  -5   5  16      367.71      274.28     31.41 o 
  -4   5  16      263.29      240.13     29.75 o 
  -3   5  16      532.99      517.42     43.34 o 
  -2   5  16      166.18      164.80     17.18 o 
  -1   5  16       44.37       42.67     10.66 o 
   0   5  16      248.10      227.22     18.52 o 
   1   5  16       23.75       18.30      8.61 o 
   2   5  16       85.78       66.73     14.05 o 
   3   5  16      113.41      103.88     13.97 o 
   4   5  16        2.40        7.49      9.68 o 
   5   5  16      151.79      182.74     24.25 o 
   6   5  16        0.25        9.00     13.78 o 
   7   5  16       13.90       31.70     17.21 o 
  -6   6  16        2.44       -0.39     10.17 o 
  -5   6  16        9.04       15.82     10.90 o 
  -4   6  16      783.35      724.45     44.03 o 
  -3   6  16      417.54      417.24     27.74 o 
  -2   6  16     2050.92     2008.81    135.12 o 
  -1   6  16     4786.88     4902.27    149.24 o 
   0   6  16     8614.29     8669.86    402.02 o 
   1   6  16     5060.49     5135.73    271.45 o 
   2   6  16      658.69      688.59     47.08 o 
   3   6  16      344.47      333.10     23.31 o 
   4   6  16     1882.80     1913.59     65.94 o 
   5   6  16     1048.12      976.69     57.14 o 
   6   6  16       55.58       44.56     23.62 o 
  -5   7  16      531.28      509.66     33.85 o 
  -4   7  16      367.67      348.12     27.99 o 
  -3   7  16     1259.39     1165.28     58.20 o 
  -2   7  16      798.42      779.45     47.21 o 
  -1   7  16      254.66      279.56     36.61 o 
   0   7  16        1.66        6.60     11.11 o 
   1   7  16        8.26       12.25     11.02 o 
   2   7  16      400.71      420.00     34.32 o 
   3   7  16      533.75      544.27     38.46 o 
   4   7  16       34.98       41.25     14.42 o 
   5   7  16       20.03       12.00     14.85 o 
  -4   8  16       32.12       58.01     15.78 o 
  -3   8  16      441.32      406.89     42.00 o 
  -2   8  16       24.66       24.17     12.09 o 
  -1   8  16      469.21      501.78     31.97 o 
   0   8  16      171.89      162.90     24.53 o 
   1   8  16      115.43      135.99     23.17 o 
   2   8  16        9.43       18.03     13.57 o 
   3   8  16      146.99      256.54     30.43 o 
   4   8  16       34.98       18.04     22.20 o 
  -2   9  16        1.57        4.59     11.04 o 
  -1   9  16        4.15        4.96     12.99 o 
   0   9  16       73.25       79.08     20.58 o 
   1   9  16      208.62      259.32     31.95 o 
  -8   1  17       28.38       39.73     23.36 o 
  -7   1  17      113.59      106.21     27.60 o 
  -6   1  17      603.12      583.62     49.45 o 
  -5   1  17      258.82      243.94     31.68 o 
  -4   1  17     1615.39     1511.77     52.58 o 
  -3   1  17      462.96      508.63     23.30 o 
  -2   1  17       24.48       28.54      7.63 o 
  -1   1  17      304.30      291.97     13.68 o 
   0   1  17     1459.77     1377.79     37.06 o 
   1   1  17     2312.38     2313.57     55.61 o 
   2   1  17     1272.99     1186.76     37.95 o 
   3   1  17     1878.95     1780.46     63.33 o 
   4   1  17     2549.32     2403.50     81.26 o 
   5   1  17      835.95      804.44     40.29 o 
   6   1  17     1225.79     1181.50     53.22 o 
   7   1  17     2420.90     2337.85     86.88 o 
   8   1  17     1052.18      992.13     51.90 o 
  -8   2  17      770.68      866.71     67.38 o 
  -7   2  17     1928.41     2110.27    125.77 o 
  -6   2  17     1656.25     1550.92    165.31 o 
  -5   2  17     1238.68     1245.66     82.54 o 
  -4   2  17     3011.03     2953.74     90.93 o 
  -3   2  17     6845.46     6411.53    171.89 o 
  -2   2  17     2313.54     2332.45     67.24 o 
  -1   2  17     1990.16     2039.47     59.99 o 
   0   2  17     2710.46     2534.98     61.39 o 
   1   2  17     3510.19     3432.14     88.59 o 
   2   2  17     1385.86     1294.44     41.18 o 
   3   2  17      373.25      397.73     24.33 o 
   4   2  17      546.59      501.92     29.55 o 
   5   2  17      633.57      647.08     35.60 o 
   6   2  17        6.42        0.75     10.69 o 
   7   2  17       32.30       37.52     14.58 o 
   8   2  17       10.92        8.47     14.93 o 
  -8   3  17      181.83      228.37     38.19 o 
  -7   3  17       93.18      104.73     26.64 o 
  -6   3  17      102.15      115.19     18.75 o 
  -5   3  17      140.51      131.11     17.15 o 
  -4   3  17      543.84      502.08     51.40 o 
  -3   3  17     1007.37      966.76     84.16 o 
  -2   3  17      218.27      215.89     16.99 o 
  -1   3  17      190.04      207.14     15.38 o 
   0   3  17      120.64      120.43     12.18 o 
   1   3  17      117.63      112.77     11.40 o 
   2   3  17      148.46      141.28     13.02 o 
   3   3  17      123.62      145.52     17.01 o 
   4   3  17        4.58       11.97      8.98 o 
   5   3  17       17.44       21.72     11.31 o 
   6   3  17      611.79      592.91     36.47 o 
   7   3  17      315.41      290.48     29.19 o 
  -8   4  17      253.50      271.06     40.07 o 
  -7   4  17      347.63      366.30     31.90 o 
  -6   4  17      376.45      397.81     42.16 o 
  -5   4  17      267.95      284.72     29.32 o 
  -4   4  17      332.06      308.78     26.61 o 
  -3   4  17     3708.19     3411.58    108.38 o 
  -2   4  17     3112.61     3050.62     92.70 o 
  -1   4  17     1238.38     1151.29     40.49 o 
   0   4  17     2462.96     2473.61     72.25 o 
   1   4  17      614.51      635.86     32.78 o 
   2   4  17        5.26       14.37      7.08 o 
   3   4  17       29.31       28.33      8.24 o 
   4   4  17      708.35      699.08     36.81 o 
   5   4  17       49.98       47.87     14.27 o 
   6   4  17        0.74        3.83     12.11 o 
   7   4  17       16.96       18.73     16.43 o 
  -7   5  17        2.04        1.53     12.63 o 
  -6   5  17      294.27      311.09     56.34 o 
  -5   5  17      118.00      111.69     17.42 o 
  -4   5  17      284.47      275.10     23.51 o 
  -3   5  17       91.73       84.26     14.14 o 
  -2   5  17       15.42       14.17      8.85 o 
  -1   5  17      161.49      156.90     16.55 o 
   0   5  17     1505.78     1586.91     52.53 o 
   1   5  17     1068.72     1072.69     47.04 o 
   2   5  17     1140.17     1095.78     48.36 o 
   3   5  17     1183.14     1143.69     44.63 o 
   4   5  17     1739.31     1818.13     74.16 o 
   5   5  17      737.85      734.71     43.97 o 
   6   5  17       56.02       41.09     16.77 o 
  -6   6  17        1.50        3.20     11.38 o 
  -5   6  17       18.07       29.63     12.83 o 
  -4   6  17        7.06       15.24     22.88 o 
  -3   6  17      980.79      916.78     42.48 o 
  -2   6  17     1635.21     1611.75     60.76 o 
  -1   6  17      655.53      705.62     35.49 o 
   0   6  17       73.93       90.17     16.11 o 
   1   6  17       15.01       18.97     10.76 o 
   2   6  17      227.97      247.16     25.81 o 
   3   6  17      198.36      227.42     25.49 o 
   4   6  17      184.78      186.52     24.24 o 
   5   6  17        2.00       12.19     13.59 o 
   6   6  17        1.07        7.28     14.43 o 
  -5   7  17        0.09       -5.72      9.23 o 
  -4   7  17      142.33      143.00     29.67 o 
  -3   7  17      218.97      204.49     22.04 o 
  -2   7  17      693.11      659.87     37.60 o 
  -1   7  17      712.95      668.81     62.07 o 
   0   7  17      236.18      272.11     28.21 o 
   1   7  17        6.55        9.61     10.58 o 
   2   7  17       53.74       45.37     14.58 o 
   3   7  17      686.57      689.00     63.58 o 
   4   7  17     1294.99     1370.28     67.02 o 
   5   7  17      360.89      421.92     41.75 o 
  -4   8  17      851.76      825.75     66.15 o 
  -3   8  17     1150.70     1202.69     56.23 o 
  -2   8  17      629.97      662.82     40.14 o 
  -1   8  17      180.45      167.19     28.83 o 
   0   8  17     1466.39     1578.18     74.31 o 
   1   8  17     1273.76     1483.03     97.33 o 
   2   8  17      478.67      530.14     40.76 o 
   3   8  17      280.79      272.33     39.72 o 
   0   9  17        5.53        7.73     14.23 o 
  -8   0  18      316.17      363.41     68.22 o 
  -7   0  18     1776.13     1813.84    143.23 o 
  -6   0  18      174.29      147.81     40.98 o 
  -5   0  18      343.75      335.58     52.10 o 
  -4   0  18      481.76      418.39     39.42 o 
  -3   0  18     1790.72     1664.07     90.88 o 
  -2   0  18     4941.19     4861.98    159.33 o 
  -1   0  18       56.76       42.23     10.00 o 
   0   0  18        1.72       18.34      7.51 o 
   1   0  18      585.22      499.09     26.07 o 
   2   0  18       26.83       28.41     12.53 o 
   3   0  18     5757.60     5597.24    228.82 o 
   4   0  18     5740.62     5852.83    243.14 o 
   5   0  18       83.31       93.62     23.32 o 
   6   0  18      491.01      410.81     44.38 o 
   7   0  18      444.28      497.64     50.40 o 
   8   0  18      456.13      500.97     54.87 o 
  -8   1  18       98.28      117.33     32.06 o 
  -7   1  18       61.50       81.15     26.04 o 
  -6   1  18       82.31       47.51     20.57 o 
  -5   1  18       76.94       84.12     21.89 o 
  -4   1  18     2387.14     2334.71     95.17 o 
  -3   1  18     1129.48     1085.96     38.58 o 
  -2   1  18       36.99       41.52      8.76 o 
  -1   1  18     4951.60     5278.94    116.44 o 
   0   1  18    11758.31    12170.75    253.31 o 
   1   1  18     7602.18     7666.88    182.12 o 
   2   1  18      100.20       83.59     12.82 o 
   3   1  18       38.35       33.49      9.74 o 
   4   1  18      110.74      104.15     16.08 o 
   5   1  18      558.29      536.37     32.90 o 
   6   1  18      221.93      201.38     23.49 o 
   7   1  18        1.91       17.46     13.48 o 
   8   1  18       88.99      105.92     21.76 o 
  -8   2  18      339.46      338.36     45.02 o 
  -7   2  18      931.53      959.44     68.42 o 
  -6   2  18     1805.88     1918.22    100.37 o 
  -5   2  18      616.61      569.98     30.76 o 
  -4   2  18       13.60       36.93     11.32 o 
  -3   2  18      431.00      404.51     23.37 o 
  -2   2  18      237.57      229.30     16.23 o 
  -1   2  18      998.41      918.02     34.20 o 
   0   2  18        1.63        1.55      4.85 o 
   1   2  18      593.33      568.68     23.54 o 
   2   2  18     1448.96     1472.36     45.56 o 
   3   2  18     1445.45     1349.05     52.10 o 
   4   2  18      506.54      460.54     28.58 o 
   5   2  18        0.63       -1.80      9.01 o 
   6   2  18       46.94       60.76     15.50 o 
   7   2  18      724.03      721.79     42.48 o 
  -8   3  18      314.92      329.32     44.57 o 
  -7   3  18      159.05      178.69     32.63 o 
  -6   3  18       12.46       16.04     11.38 o 
  -5   3  18      955.56      931.40     44.24 o 
  -4   3  18     3015.61     3039.79    100.67 o 
  -3   3  18     1854.52     1846.48     62.54 o 
  -2   3  18      921.22      741.25     33.80 o 
  -1   3  18      517.57      521.34     24.16 o 
   0   3  18     7715.04     7807.66    193.08 o 
   1   3  18     6118.26     6076.03    148.61 o 
   2   3  18      507.46      520.39     23.48 o 
   3   3  18     1514.98     1470.31     55.94 o 
   4   3  18     4369.66     4291.77    130.38 o 
   5   3  18     3724.74     3854.19    120.93 o 
   6   3  18     1034.43     1022.75     49.84 o 
   7   3  18      541.97      505.89     37.31 o 
  -7   4  18     2522.72     2725.73    216.56 o 
  -6   4  18     1775.35     1746.37    110.34 o 
  -5   4  18      169.26      167.56     20.02 o 
  -4   4  18        8.80       19.82      9.98 o 
  -3   4  18      233.69      248.75     20.65 o 
  -2   4  18        4.42       15.75      8.64 o 
  -1   4  18     1475.41     1458.82     48.73 o 
   0   4  18        2.13       10.78      7.02 o 
   1   4  18     1893.47     1743.38     73.59 o 
   2   4  18     4016.31     3947.83    104.00 o 
   3   4  18      574.34      484.17     28.81 o 
   4   4  18        1.19       11.69     10.17 o 
   5   4  18        1.43       -2.33     10.38 o 
   6   4  18      402.42      390.51     32.45 o 
   7   4  18      860.74      889.87     58.89 o 
  -7   5  18      135.48      161.21     23.72 o 
  -6   5  18       24.92       20.89     12.43 o 
  -5   5  18       40.45       36.53     12.11 o 
  -4   5  18       20.76       20.26     10.95 o 
  -3   5  18      369.95      371.08     27.40 o 
  -2   5  18      823.57      863.03     41.13 o 
  -1   5  18        3.83        2.87      7.42 o 
   0   5  18       79.01       75.48     14.03 o 
   1   5  18        7.68       16.91      9.91 o 
   2   5  18      400.26      361.68     26.09 o 
   3   5  18      915.19      915.76     36.69 o 
   4   5  18      401.88      442.72     33.99 o 
   5   5  18      123.68      109.37     21.27 o 
   6   5  18       64.39       22.70     21.74 o 
  -6   6  18      257.52      286.11     31.84 o 
  -5   6  18       14.84        9.35     11.34 o 
  -4   6  18       69.65       83.45     16.48 o 
  -3   6  18     3524.68     3330.99    132.26 o 
  -2   6  18     1049.11     1060.70     64.13 o 
  -1   6  18      139.49      143.87     17.38 o 
   0   6  18       11.37       19.41     11.57 o 
   1   6  18      295.93      303.97     28.72 o 
   2   6  18      479.30      471.58     34.70 o 
   3   6  18     1284.63     1259.69     81.79 o 
   4   6  18      905.44      899.97     49.47 o 
   5   6  18       45.45       52.28     17.48 o 
  -5   7  18      117.91      104.37     19.98 o 
  -4   7  18      461.39      449.92     32.14 o 
  -3   7  18      672.81      717.32     38.51 o 
  -2   7  18      448.73      448.14     30.79 o 
  -1   7  18      373.78      358.12     38.27 o 
   0   7  18     3233.06     3426.02    128.35 o 
   1   7  18     2034.05     2182.59    107.93 o 
   2   7  18      368.37      393.53     34.02 o 
   3   7  18      297.53      306.39     42.80 o 
   4   7  18     1089.65     1316.47     88.20 o 
  -3   8  18      254.88      269.40     26.43 o 
  -2   8  18       59.12       69.03     16.15 o 
  -1   8  18       10.38       16.67     14.90 o 
   0   8  18       29.42       25.86     14.92 o 
   1   8  18       54.51       56.73     18.14 o 
   2   8  18        0.67        4.33     12.01 o 
   3   8  18       59.87       47.60     17.64 o 
  -8   1  19      518.36      561.97     57.85 o 
  -7   1  19     1284.42     1220.48     80.13 o 
  -6   1  19     3366.33     3364.52    152.27 o 
  -5   1  19     1292.14     1215.47     72.07 o 
  -4   1  19     2735.42     2582.87    103.79 o 
  -3   1  19     1621.58     1622.71     51.99 o 
  -2   1  19      159.24      165.66     14.48 o 
  -1   1  19     1238.76     1312.82     36.92 o 
   0   1  19     3036.48     3095.44     72.55 o 
   1   1  19     2056.39     2005.51     57.26 o 
   2   1  19      126.26      113.93     14.79 o 
   3   1  19       62.49       62.51     13.21 o 
   4   1  19     1467.30     1517.15     59.42 o 
   5   1  19     2488.53     2424.01     85.52 o 
   6   1  19       19.45       19.79     12.01 o 
   7   1  19      380.44      366.31     32.39 o 
  -8   2  19       66.24       81.97     28.56 o 
  -7   2  19      174.14      198.03     34.46 o 
  -6   2  19       14.40       17.67     16.98 o 
  -5   2  19       45.88       51.33     17.10 o 
  -4   2  19       61.25       61.40     12.55 o 
  -3   2  19       10.12       13.18      8.09 o 
  -2   2  19      123.70      171.09     14.92 o 
  -1   2  19     3487.12     3439.38     94.00 o 
   0   2  19     4191.60     4300.61     97.28 o 
   1   2  19     1146.93     1008.23     34.98 o 
   2   2  19      445.17      410.87     24.66 o 
   3   2  19     3687.56     3621.44    113.12 o 
   4   2  19     3522.76     3362.54    108.08 o 
   5   2  19      526.81      526.01     33.00 o 
   6   2  19      308.87      310.33     28.80 o 
   7   2  19      834.80      905.49     49.05 o 
  -8   3  19        3.49        6.60     20.47 o 
  -7   3  19      163.27      160.40     32.17 o 
  -6   3  19     1543.46     1357.84    159.81 o 
  -5   3  19      392.15      389.94     27.38 o 
  -4   3  19      469.52      421.99     26.30 o 
  -3   3  19      636.46      676.04     32.46 o 
  -2   3  19      603.05      570.15     28.59 o 
  -1   3  19       11.24       17.77      7.29 o 
   0   3  19        1.75        8.92      7.00 o 
   1   3  19        2.00        4.47      6.14 o 
   2   3  19      389.96      384.45     20.44 o 
   3   3  19       60.76       66.73     13.23 o 
   4   3  19      619.22      614.02     34.43 o 
   5   3  19     1536.18     1446.33     60.37 o 
   6   3  19        4.85        6.60     12.87 o 
   7   3  19       50.82       40.45     16.63 o 
  -7   4  19       67.60       84.59     26.66 o 
  -6   4  19      251.45      224.62     24.63 o 
  -5   4  19        5.96        6.73     10.12 o 
  -4   4  19       94.89       75.73     14.61 o 
  -3   4  19       91.50       85.57     14.62 o 
  -2   4  19      208.19      225.55     19.40 o 
  -1   4  19      167.84      179.59     15.84 o 
   0   4  19      746.35      789.73     37.91 o 
   1   4  19     1062.60     1022.33     45.20 o 
   2   4  19      253.14      260.35     22.15 o 
   3   4  19     1278.28     1299.89     52.62 o 
   4   4  19     2985.16     3021.50    100.14 o 
   5   4  19      189.99      185.91     23.30 o 
   6   4  19      234.86      269.83     28.38 o 
   7   4  19      751.25      740.00     54.42 o 
  -7   5  19      711.47      769.63    103.71 o 
  -6   5  19      402.74      436.83     32.52 o 
  -5   5  19      312.67      339.42     27.41 o 
  -4   5  19     1017.39     1005.39     51.57 o 
  -3   5  19     3622.41     3478.99    159.22 o 
  -2   5  19     2024.51     2021.88     74.44 o 
  -1   5  19     1496.74     1415.11     53.24 o 
   0   5  19     5821.17     6133.00    183.95 o 
   1   5  19     3947.52     4101.68    131.20 o 
   2   5  19      338.50      345.06     26.20 o 
   3   5  19      411.21      412.87     39.10 o 
   4   5  19      511.96      501.89     32.93 o 
   5   5  19      292.48      306.27     31.26 o 
   6   5  19        2.75       -8.67     12.80 o 
  -6   6  19        4.99        2.63     11.76 o 
  -5   6  19        1.84       11.97     11.87 o 
  -4   6  19      359.34      350.01     27.83 o 
  -3   6  19      575.28      602.95     34.36 o 
  -2   6  19      129.35      109.31     17.72 o 
  -1   6  19      199.93      215.01     24.62 o 
   0   6  19      472.01      414.46     33.19 o 
   1   6  19      172.96      150.99     24.49 o 
   2   6  19      122.12      148.97     22.36 o 
   3   6  19      757.44      695.20     50.30 o 
   4   6  19      877.46      916.72     70.38 o 
   5   6  19        1.14       -0.56     12.22 o 
  -5   7  19      316.73      354.63     49.50 o 
  -4   7  19      420.54      471.08     50.07 o 
  -3   7  19     1194.46     1307.48     58.50 o 
  -2   7  19      108.77      107.83     18.30 o 
  -1   7  19       43.49       33.47     14.00 o 
   0   7  19        9.38        8.25     11.41 o 
   1   7  19       33.88       50.51     16.78 o 
   2   7  19      213.90      233.30     28.04 o 
   3   7  19       33.64       31.35     14.00 o 
   4   7  19       76.46       82.51     36.29 o 
  -3   8  19      299.98      364.86     30.34 o 
  -2   8  19      355.01      380.49     57.31 o 
  -1   8  19      422.73      449.31     37.77 o 
   0   8  19      940.08     1001.96     76.49 o 
   1   8  19       31.47       37.29     16.84 o 
   2   8  19        8.61       24.58     14.53 o 
  -8   0  20     2358.60     2553.56    189.22 o 
  -7   0  20     1244.27     1299.56    118.41 o 
  -6   0  20       81.61       54.69     32.29 o 
  -5   0  20       92.23       79.59     31.44 o 
  -4   0  20      127.48      150.78     37.93 o 
  -3   0  20      807.19      797.57     56.42 o 
  -2   0  20     1556.78     1336.25     77.57 o 
  -1   0  20     1089.74     1119.32     49.79 o 
   0   0  20    10312.00    10301.95    307.17 o 
   1   0  20     4789.66     4506.52    184.10 o 
   2   0  20     2273.95     2153.22    102.73 o 
   3   0  20     3301.93     3230.51    143.36 o 
   4   0  20     1964.97     1984.60    103.17 o 
   5   0  20     1399.33     1339.34     82.18 o 
   6   0  20       28.31       26.76     18.49 o 
   7   0  20      132.91      186.74     36.42 o 
  -8   1  20      103.74      100.88     31.71 o 
  -7   1  20      103.20       70.09     25.20 o 
  -6   1  20      766.80      831.55     85.97 o 
  -5   1  20      484.57      491.23     45.46 o 
  -4   1  20     1363.94     1301.79     64.01 o 
  -3   1  20      249.60      250.65     18.08 o 
  -2   1  20     1493.84     1410.83     47.18 o 
  -1   1  20     1971.92     2015.34     60.60 o 
   0   1  20     1404.16     1349.79     37.92 o 
   1   1  20        5.18       11.34      6.00 o 
   2   1  20       15.12       17.67      8.36 o 
   3   1  20      433.55      393.46     26.24 o 
   4   1  20        3.66       17.25     11.04 o 
   5   1  20       10.83       13.50     11.29 o 
   6   1  20      240.48      255.66     27.09 o 
   7   1  20      171.63      203.08     26.37 o 
  -8   2  20       66.57       73.26     27.61 o 
  -7   2  20        1.25        9.56     18.07 o 
  -6   2  20      173.49      151.41     29.60 o 
  -5   2  20      709.85      673.44     44.10 o 
  -4   2  20     2992.42     3045.79     94.05 o 
  -3   2  20     5342.36     5254.78    147.98 o 
  -2   2  20     1133.95     1099.05     40.13 o 
  -1   2  20      216.72      233.47     17.35 o 
   0   2  20      347.70      327.46     19.47 o 
   1   2  20        4.99        4.29      5.80 o 
   2   2  20       29.62       39.05     10.25 o 
   3   2  20      624.16      653.14     33.81 o 
   4   2  20     1381.70     1292.60     53.93 o 
   5   2  20      973.65      966.99     46.89 o 
   6   2  20     1306.63     1077.95     52.39 o 
   7   2  20      313.53      319.27     31.93 o 
  -7   3  20     1823.56     1973.73    108.12 o 
  -6   3  20     3285.20     3299.72    150.29 o 
  -5   3  20      555.69      618.48     34.58 o 
  -4   3  20     1289.60     1271.03     53.79 o 
  -3   3  20     2583.28     2446.64     79.02 o 
  -2   3  20     1171.20     1161.53     45.48 o 
  -1   3  20      143.54      133.91     14.22 o 
   0   3  20      453.62      399.98     25.43 o 
   1   3  20      184.64      159.91     17.57 o 
   2   3  20      110.86      133.71     16.18 o 
   3   3  20      442.30      392.63     26.58 o 
   4   3  20      238.08      244.00     23.54 o 
   5   3  20        1.94        7.90     11.02 o 
   6   3  20      282.90      325.27     30.30 o 
   7   3  20     1374.57     1407.99     64.77 o 
  -7   4  20       69.44       82.10     26.21 o 
  -6   4  20      182.03      195.61     30.60 o 
  -5   4  20      593.46      592.46     38.58 o 
  -4   4  20     2400.12     2307.07    113.73 o 
  -3   4  20     5996.96     5651.56    169.70 o 
  -2   4  20     2853.42     2761.90     87.19 o 
  -1   4  20      913.28      933.82     37.29 o 
   0   4  20      608.85      519.99     30.10 o 
   1   4  20        7.88       22.87      9.98 o 
   2   4  20       74.23       92.44     14.97 o 
   3   4  20     1075.02      974.97     44.00 o 
   4   4  20     2926.24     2737.29    100.02 o 
   5   4  20     2461.68     2441.08     88.17 o 
   6   4  20      857.85      815.33     45.77 o 
  -6   5  20      102.73      103.95     20.06 o 
  -5   5  20        4.95        8.06     10.80 o 
  -4   5  20       68.82       62.07     14.74 o 
  -3   5  20       30.16       28.24     11.84 o 
  -2   5  20       10.99       17.23      9.62 o 
  -1   5  20       79.42       54.88     15.05 o 
   0   5  20       74.02       88.14     15.75 o 
   1   5  20      806.04      744.23     39.07 o 
   2   5  20      161.46      160.55     19.71 o 
   3   5  20        0.42       10.77     13.18 o 
   4   5  20      523.13      544.67     34.54 o 
   5   5  20       93.69       45.53     20.26 o 
   6   5  20        1.90      -10.42     13.47 o 
  -5   6  20      119.99      120.26     20.28 o 
  -4   6  20      189.78      178.18     21.86 o 
  -3   6  20      406.01      395.87     29.78 o 
  -2   6  20       13.91       12.21     11.00 o 
  -1   6  20      214.79      243.00     26.30 o 
   0   6  20     2837.83     3129.70    118.59 o 
   1   6  20     3215.26     3294.39    156.20 o 
   2   6  20     1545.19     1506.78     69.93 o 
   3   6  20     1045.66     1176.78     80.79 o 
   4   6  20      795.68      802.44     66.48 o 
   5   6  20       47.29       41.20     20.72 o 
  -4   7  20       75.44       71.76     17.26 o 
  -3   7  20      914.83      892.60     79.39 o 
  -2   7  20      285.07      266.95     26.29 o 
  -1   7  20      322.83      376.09     33.97 o 
   0   7  20       13.12       15.91     12.46 o 
   1   7  20       63.87       89.94     19.83 o 
   2   7  20       13.57       20.06     15.13 o 
   3   7  20      128.78      170.90     34.66 o 
   4   7  20      478.45      513.48     58.37 o 
  -2   8  20      161.55      142.61     43.58 o 
  -1   8  20      138.02      157.82     31.43 o 
   0   8  20       97.77       73.47     20.46 o 
   1   8  20       22.43       27.25     16.95 o 
   2   8  20       17.91       16.90     16.32 o 
  -8   1  21       36.62       32.03     23.73 o 
  -7   1  21      294.09      313.03     43.13 o 
  -6   1  21      506.96      497.75     49.36 o 
  -5   1  21      245.44      205.60     31.98 o 
  -4   1  21     1543.29     1476.69     70.32 o 
  -3   1  21      147.96      171.61     22.61 o 
  -2   1  21      100.57      106.88     13.07 o 
  -1   1  21      450.19      428.23     21.99 o 
   0   1  21     1872.78     1874.87     49.89 o 
   1   1  21     1561.71     1501.40     54.65 o 
   2   1  21      263.54      224.11     20.13 o 
   3   1  21      823.99      709.21     36.50 o 
   4   1  21     2241.12     2108.93     77.37 o 
   5   1  21     1446.23     1329.41     58.09 o 
   6   1  21      792.28      820.51     45.26 o 
   7   1  21      899.34      853.55     48.43 o 
  -7   2  21     1707.34     1721.97     99.89 o 
  -6   2  21      153.97      201.13     34.17 o 
  -5   2  21      281.65      320.25     32.54 o 
  -4   2  21     1186.02     1168.03     60.55 o 
  -3   2  21     7041.81     7218.83    197.30 o 
  -2   2  21     7229.70     6957.46    178.09 o 
  -1   2  21      367.29      373.17     21.27 o 
   0   2  21     4499.47     4592.38    139.30 o 
   1   2  21     1685.96     1607.13     49.76 o 
   2   2  21      201.13      199.63     19.48 o 
   3   2  21       35.71       45.36     12.20 o 
   4   2  21      273.91      261.65     24.66 o 
   5   2  21     1095.93     1049.07     50.23 o 
   6   2  21        8.86       14.53     12.46 o 
   7   2  21       52.20       73.23     19.20 o 
  -7   3  21      106.75      105.16     29.40 o 
  -6   3  21      159.91      192.70     33.54 o 
  -5   3  21       61.24       62.43     20.70 o 
  -4   3  21     1183.51     1112.24     46.21 o 
  -3   3  21      268.20      249.39     21.40 o 
  -2   3  21        3.49        6.83      8.16 o 
  -1   3  21       35.68       44.63     10.25 o 
   0   3  21        9.90       10.33      8.24 o 
   1   3  21       39.00       36.67     11.00 o 
   2   3  21      851.40      873.97     39.63 o 
   3   3  21      231.07      266.64     23.63 o 
   4   3  21        8.86       11.68     10.17 o 
   5   3  21      420.64      384.52     31.06 o 
   6   3  21      113.86      120.88     22.11 o 
  -7   4  21      657.92      690.07     58.76 o 
  -6   4  21      792.57      766.53     62.89 o 
  -5   4  21      130.27      149.82     20.17 o 
  -4   4  21     1223.46     1253.50     55.20 o 
  -3   4  21     1477.89     1441.99     55.27 o 
  -2   4  21      113.38      117.03     16.27 o 
  -1   4  21      780.52      783.07     36.37 o 
   0   4  21     1391.13     1413.31     57.35 o 
   1   4  21     2893.56     2887.30     97.73 o 
   2   4  21     2072.04     2049.83     94.13 o 
   3   4  21       65.28       82.19     15.44 o 
   4   4  21        1.84       -1.40     10.27 o 
   5   4  21      118.43      111.37     20.10 o 
   6   4  21        2.44       18.76     14.31 o 
  -6   5  21       56.64       55.94     16.82 o 
  -5   5  21      194.77      191.38     22.46 o 
  -4   5  21      154.85      152.24     24.11 o 
  -3   5  21       41.85       53.19     14.39 o 
  -2   5  21       26.07       40.61     11.85 o 
  -1   5  21      339.51      348.86     30.55 o 
   0   5  21     3889.75     3963.85    129.05 o 
   1   5  21      859.03      876.56     43.25 o 
   2   5  21      175.50      163.23     20.13 o 
   3   5  21     2193.09     2119.08    111.75 o 
   4   5  21     2488.13     2545.41    117.21 o 
   5   5  21      640.47      691.42     45.97 o 
  -5   6  21       54.89       50.25     18.70 o 
  -4   6  21        4.08        8.06     10.59 o 
  -3   6  21      295.33      298.78     29.19 o 
  -2   6  21       28.04       23.70     10.66 o 
  -1   6  21       13.38       22.09     11.61 o 
   0   6  21      952.72      952.82     52.48 o 
   1   6  21      858.58      921.31     51.62 o 
   2   6  21      501.10      491.81     37.52 o 
   3   6  21        0.53        4.68     15.87 o 
   4   6  21      127.23      155.40     36.72 o 
  -4   7  21        2.37       22.28     13.59 o 
  -3   7  21       61.11       73.18     17.31 o 
  -2   7  21      121.80      118.59     22.07 o 
  -1   7  21      241.96      290.96     33.64 o 
   0   7  21       96.81      122.46     23.13 o 
   1   7  21       18.82       39.06     15.84 o 
   2   7  21       23.80       14.21     12.47 o 
   3   7  21       92.73       53.65     37.32 o 
  -1   8  21      114.03      114.41     22.79 o 
   0   8  21      544.07      642.01     46.78 o 
   1   8  21      740.37      733.58     49.42 o 
  -7   0  22     2576.85     3006.83    207.46 o 
  -6   0  22       52.17       68.35     32.71 o 
  -5   0  22       67.85       59.52     29.23 o 
  -4   0  22      557.69      607.95     66.78 o 
  -3   0  22     2837.04     2539.99    129.67 o 
  -2   0  22     5555.77     5487.26    241.85 o 
  -1   0  22      129.23      124.64     15.84 o 
   0   0  22      441.49      386.90     25.23 o 
   1   0  22      984.63     1000.27     59.13 o 
   2   0  22       37.48       47.88     16.12 o 
   3   0  22       53.30       54.67     18.59 o 
   4   0  22      152.06      146.03     28.45 o 
   5   0  22       85.33       90.18     26.98 o 
   6   0  22      209.25      275.18     41.41 o 
   7   0  22     1842.46     1864.73    111.44 o 
  -7   1  22      252.77      271.12     41.96 o 
  -6   1  22      606.35      686.31     56.96 o 
  -5   1  22       78.90       78.15     22.54 o 
  -4   1  22      616.96      645.26     42.84 o 
  -3   1  22      432.40      436.82     33.52 o 
  -2   1  22       44.31       48.29     10.51 o 
  -1   1  22       85.43      109.48     13.18 o 
   0   1  22      859.47      789.11     36.73 o 
   1   1  22     4460.40     4070.90    122.62 o 
   2   1  22     2396.82     2354.16     80.24 o 
   3   1  22     4042.43     3915.90    123.09 o 
   4   1  22     6264.58     6125.26    180.92 o 
   5   1  22      830.13      827.12     44.05 o 
   6   1  22        2.05       -2.18     12.21 o 
   7   1  22        2.08       13.10     14.70 o 
  -7   2  22       93.90       92.09     33.92 o 
  -6   2  22      817.52      800.93     61.20 o 
  -5   2  22      399.36      416.91     45.18 o 
  -4   2  22      350.70      385.13     34.67 o 
  -3   2  22       16.66       22.02     10.45 o 
  -2   2  22      409.68      383.17     22.88 o 
  -1   2  22      290.35      280.10     19.60 o 
   0   2  22      569.39      527.12     29.93 o 
   1   2  22      100.55       80.95     17.70 o 
   2   2  22        0.06        2.92      8.37 o 
   3   2  22      198.33      189.09     20.72 o 
   4   2  22       36.26       67.89     14.84 o 
   5   2  22      233.31      227.61     25.90 o 
   6   2  22       82.56       95.73     19.84 o 
   7   2  22      145.02      135.83     23.97 o 
  -7   3  22      133.65      162.87     37.50 o 
  -6   3  22       98.56       83.35     25.97 o 
  -5   3  22      124.88      140.35     24.78 o 
  -4   3  22     1499.05     1485.58     57.14 o 
  -3   3  22     2948.85     2995.44     94.90 o 
  -2   3  22     2510.67     2512.45     81.89 o 
  -1   3  22     4347.26     4390.53    119.04 o 
   0   3  22     7524.73     7749.48    224.36 o 
   1   3  22     2217.65     2206.11     78.93 o 
   2   3  22       53.50       59.29     17.77 o 
   3   3  22      405.74      413.57     28.27 o 
   4   3  22      604.51      579.05     34.94 o 
   5   3  22      417.80      408.89     32.34 o 
   6   3  22      115.17      150.32     24.12 o 
  -6   4  22      316.62      303.56     37.69 o 
  -5   4  22      471.13      477.16     31.91 o 
  -4   4  22      857.18      842.96     40.81 o 
  -3   4  22      659.95      693.55     35.85 o 
  -2   4  22        2.26        5.47      9.29 o 
  -1   4  22     2083.59     1913.84     79.64 o 
   0   4  22     1208.72     1201.52     51.97 o 
   1   4  22      168.48      172.84     19.92 o 
   2   4  22       18.76       21.28     15.48 o 
   3   4  22       60.18       62.60     19.20 o 
   4   4  22       80.17       79.42     16.92 o 
   5   4  22      242.31      267.60     27.90 o 
   6   4  22      108.16       91.06     20.22 o 
  -6   5  22       22.23       31.99     16.03 o 
  -5   5  22      142.64      141.45     28.96 o 
  -4   5  22       13.64       28.38     13.06 o 
  -3   5  22      486.88      492.24     30.67 o 
  -2   5  22       71.40       77.86     15.17 o 
  -1   5  22      119.17       88.93     18.32 o 
   0   5  22        3.36        3.95     10.82 o 
   1   5  22        5.19       15.57     10.55 o 
   2   5  22      588.97      631.98     48.40 o 
   3   5  22      595.36      566.97     45.36 o 
   4   5  22      270.70      249.73     35.02 o 
   5   5  22      539.69      539.25     37.74 o 
  -5   6  22       19.95       24.10     13.39 o 
  -4   6  22      112.71       93.62     18.71 o 
  -3   6  22      176.84      211.10     23.29 o 
  -2   6  22      480.44      501.91     37.05 o 
  -1   6  22     1320.11     1284.52     63.64 o 
   0   6  22      932.85      950.72     61.43 o 
   1   6  22     1193.50     1288.43     64.38 o 
   2   6  22       33.23       27.69     12.79 o 
   3   6  22     1000.01     1040.64     92.36 o 
   4   6  22      876.42      931.48     74.00 o 
  -3   7  22      284.77      285.39     29.17 o 
  -2   7  22        5.62        3.74     12.33 o 
  -1   7  22      452.81      465.28     48.25 o 
   0   7  22      821.19      830.44     57.26 o 
   1   7  22      884.18      908.68     84.11 o 
   2   7  22      463.37      466.53     38.77 o 
   3   7  22     1208.70     1349.26     94.86 o 
  -7   1  23     1110.88     1260.81     83.96 o 
  -6   1  23     1400.60     1415.97     86.30 o 
  -5   1  23       82.71       81.72     23.26 o 
  -4   1  23     2431.89     2378.93    100.73 o 
  -3   1  23     4612.17     4428.96    160.30 o 
  -2   1  23     1267.78     1239.78     54.23 o 
  -1   1  23     1569.62     1618.98     53.02 o 
   0   1  23      377.12      408.54     25.29 o 
   1   1  23     1352.17     1354.23     53.34 o 
   2   1  23     1165.87     1228.94     50.92 o 
   3   1  23       75.64       68.50     14.42 o 
   4   1  23      737.32      728.94     39.94 o 
   5   1  23      187.92      200.90     25.19 o 
   6   1  23       46.12       57.66     17.69 o 
  -7   2  23      195.31      252.38     51.61 o 
  -6   2  23        3.10        3.65     15.50 o 
  -5   2  23        1.28      -10.97     12.25 o 
  -4   2  23       58.13       47.20     16.29 o 
  -3   2  23       65.21       84.99     19.63 o 
  -2   2  23       10.11        5.50      7.80 o 
  -1   2  23      751.04      783.16     33.16 o 
   0   2  23     4996.14     5307.72    164.06 o 
   1   2  23      428.39      417.68     34.84 o 
   2   2  23      471.28      460.86     28.53 o 
   3   2  23      789.27      784.62     41.26 o 
   4   2  23     2255.50     2124.78     79.02 o 
   5   2  23     1909.52     1882.60     74.55 o 
   6   2  23      363.02      364.65     33.01 o 
  -7   3  23       23.85       44.05     23.65 o 
  -6   3  23      108.29      123.99     29.97 o 
  -5   3  23       13.91       22.83     15.26 o 
  -4   3  23      378.21      373.91     35.33 o 
  -3   3  23     1303.38     1234.48     50.38 o 
  -2   3  23      231.07      224.53     20.80 o 
  -1   3  23      124.55      113.66     16.49 o 
   0   3  23       27.74       32.71     11.62 o 
   1   3  23       14.32       37.38     15.63 o 
   2   3  23      109.62      121.85     23.28 o 
   3   3  23        0.08       17.26     10.83 o 
   4   3  23      183.54      194.89     23.42 o 
   5   3  23      100.13       76.09     17.33 o 
   6   3  23        6.74        4.15     13.00 o 
  -6   4  23      260.19      316.50     41.67 o 
  -5   4  23       11.09        6.76     14.11 o 
  -4   4  23      406.50      420.39     29.02 o 
  -3   4  23       93.16       65.50     14.44 o 
  -2   4  23      126.91      144.63     18.49 o 
  -1   4  23       17.74       17.88     11.10 o 
   0   4  23       43.17       68.73     14.59 o 
   1   4  23      317.93      335.17     27.17 o 
   2   4  23      285.85      273.73     32.83 o 
   3   4  23     1635.90     1593.09     82.75 o 
   4   4  23     1070.97     1137.92     68.80 o 
   5   4  23      342.46      321.18     30.42 o 
  -5   5  23       98.64       90.12     18.07 o 
  -4   5  23      614.22      609.36     35.67 o 
  -3   5  23     1185.13     1215.15     52.31 o 
  -2   5  23      430.43      428.96     34.87 o 
  -1   5  23      469.53      463.56     35.90 o 
   0   5  23      565.22      631.73     40.38 o 
   1   5  23     1642.74     1635.32     88.04 o 
   2   5  23      685.80      715.57     65.48 o 
   3   5  23      147.88      210.44     31.83 o 
   4   5  23      313.06      340.70     40.42 o 
   5   5  23      826.29      851.86     67.90 o 
  -4   6  23       65.30       78.41     18.69 o 
  -3   6  23       20.22       10.77     11.77 o 
  -2   6  23      551.81      496.06     37.83 o 
  -1   6  23      138.31      154.52     23.80 o 
   0   6  23       36.67       36.36     15.10 o 
   1   6  23      116.31      161.87     24.61 o 
   2   6  23       76.36       65.54     30.36 o 
   3   6  23      174.67      230.89     41.57 o 
   4   6  23      532.37      656.79     81.48 o 
  -3   7  23     1124.29     1230.38     72.31 o 
  -2   7  23      397.30      414.60     37.04 o 
  -1   7  23      234.09      235.94     29.51 o 
   0   7  23      517.93      550.65     42.37 o 
   1   7  23      318.59      339.09     34.95 o 
   2   7  23      103.12      103.41     39.59 o 
  -7   0  24     1422.09     1421.92    127.06 o 
  -6   0  24     1256.18     1350.98    118.92 o 
  -5   0  24     1246.16     1135.25    102.12 o 
  -4   0  24      530.77      502.61     62.45 o 
  -3   0  24     4910.98     4788.79    220.07 o 
  -2   0  24      333.19      308.74     36.28 o 
  -1   0  24      396.33      358.93     36.93 o 
   0   0  24     9744.34     8628.71    451.44 o 
   1   0  24      121.77      108.48     26.47 o 
   2   0  24     1444.99     1386.02     78.00 o 
   3   0  24     2848.10     2875.99    135.93 o 
   4   0  24     3764.07     3760.19    172.93 o 
   5   0  24     4843.73     4632.32    209.30 o 
   6   0  24      313.53      323.36     45.65 o 
  -7   1  24      786.36      964.72     72.91 o 
  -6   1  24      679.59      731.26     76.34 o 
  -5   1  24        6.94       11.57     15.86 o 
  -4   1  24       60.08       79.53     36.72 o 
  -3   1  24      363.28      349.50     32.28 o 
  -2   1  24     1190.39     1081.79     50.22 o 
  -1   1  24       80.70      106.99     13.82 o 
   0   1  24       28.35       37.14     13.55 o 
   1   1  24     1048.68     1022.60     44.10 o 
   2   1  24     2985.19     2822.97     92.48 o 
   3   1  24      928.46      848.00     42.54 o 
   4   1  24     1552.51     1516.52     62.88 o 
   5   1  24     1028.38      948.17     49.12 o 
   6   1  24      793.43      853.30     48.64 o 
  -7   2  24       67.39       70.10     27.39 o 
  -6   2  24      178.24      182.34     33.96 o 
  -5   2  24       36.37       39.13     20.06 o 
  -4   2  24      323.36      316.96     32.90 o 
  -3   2  24      271.64      316.83     31.51 o 
  -2   2  24      312.95      354.73     25.04 o 
  -1   2  24     1184.57     1204.10     51.16 o 
   0   2  24      425.28      485.97     29.74 o 
   1   2  24      659.29      611.70     42.62 o 
   2   2  24       29.84       37.49     15.73 o 
   3   2  24       34.52       43.44     13.16 o 
   4   2  24       60.88       83.56     17.07 o 
   5   2  24      170.28      173.68     24.15 o 
   6   2  24       29.75       27.84     15.67 o 
  -6   3  24      532.86      520.04     52.29 o 
  -5   3  24      253.82      286.47     33.99 o 
  -4   3  24     1193.09     1114.89     62.46 o 
  -3   3  24     3872.91     3763.28    116.11 o 
  -2   3  24     1936.17     1883.48     67.64 o 
  -1   3  24      133.05      158.87     19.45 o 
   0   3  24       52.92       71.02     14.80 o 
   1   3  24       40.14       32.71     15.60 o 
   2   3  24       15.34       26.13     15.20 o 
   3   3  24     1266.11     1266.79     71.49 o 
   4   3  24      161.36      179.04     23.32 o 
   5   3  24      198.22      230.20     26.98 o 
   6   3  24      120.66      123.50     22.47 o 
  -6   4  24       61.32       75.60     25.84 o 
  -5   4  24        2.79        7.85     14.02 o 
  -4   4  24       93.23      117.01     18.85 o 
  -3   4  24     1078.35     1021.28     46.12 o 
  -2   4  24      829.19      820.54     46.66 o 
  -1   4  24      983.07     1040.82     53.50 o 
   0   4  24     2753.72     2692.28     94.64 o 
   1   4  24       73.02      114.61     23.85 o 
   2   4  24       25.75       17.16     14.80 o 
   3   4  24        7.21       16.93     16.45 o 
   4   4  24      798.32      806.46     57.76 o 
   5   4  24     1438.29     1348.15     62.00 o 
  -5   5  24        0.77        7.94     11.65 o 
  -4   5  24       76.47       84.21     17.59 o 
  -3   5  24      537.38      480.11     31.63 o 
  -2   5  24       14.33       26.77     13.98 o 
  -1   5  24       22.12       27.96     13.75 o 
   0   5  24      164.35      163.25     23.50 o 
   1   5  24       84.16       81.74     16.67 o 
   2   5  24        3.19       14.65     15.06 o 
   3   5  24      175.57      176.67     30.51 o 
   4   5  24        1.73       11.79     16.88 o 
  -4   6  24     1657.55     1635.85     66.75 o 
  -3   6  24     1009.25      995.56     70.39 o 
  -2   6  24       95.87       90.83     20.60 o 
  -1   6  24      502.46      504.95     39.62 o 
   0   6  24     1437.02     1512.90     72.89 o 
   1   6  24     2312.49     2295.70     96.77 o 
   2   6  24      966.84     1027.35     77.84 o 
   3   6  24      969.13     1065.45     79.94 o 
  -2   7  24      128.18      126.89     23.96 o 
  -1   7  24       22.31       28.42     15.53 o 
   0   7  24       79.53       87.47     21.26 o 
   1   7  24      714.96      770.77     50.29 o 
  -6   1  25      156.62      152.20     32.91 o 
  -5   1  25      104.40      113.52     27.72 o 
  -4   1  25       47.73       61.23     21.60 o 
  -3   1  25       71.24       80.91     19.39 o 
  -2   1  25      611.09      582.46     34.93 o 
  -1   1  25      353.44      341.66     32.91 o 
   0   1  25     1518.33     1452.36     72.88 o 
   1   1  25      478.61      477.67     38.04 o 
   2   1  25       23.35       53.46     12.94 o 
   3   1  25     2062.51     1979.13     74.14 o 
   4   1  25     1025.96      947.69     47.71 o 
   5   1  25       50.60       57.79     17.35 o 
   6   1  25      286.39      331.01     33.64 o 
  -6   2  25      114.55      157.31     33.15 o 
  -5   2  25      221.27      246.71     36.25 o 
  -4   2  25      727.42      742.37     49.01 o 
  -3   2  25     3171.32     3178.05    125.63 o 
  -2   2  25     1868.39     1907.17     83.85 o 
  -1   2  25      899.85      867.91     41.99 o 
   0   2  25     2672.92     2655.03    113.05 o 
   1   2  25     1089.77     1163.23     63.65 o 
   2   2  25     1004.75      934.26     58.35 o 
   3   2  25      738.46      733.19     39.53 o 
   4   2  25       94.66      100.71     19.13 o 
   5   2  25      357.76      339.92     31.95 o 
   6   2  25      148.42      130.65     23.44 o 
  -6   3  25       13.75       21.26     20.22 o 
  -5   3  25      216.40      227.85     31.19 o 
  -4   3  25       21.86       22.82     15.35 o 
  -3   3  25        0.04       -0.93     10.19 o 
  -2   3  25      745.43      739.37     43.21 o 
  -1   3  25      189.23      174.53     22.96 o 
   0   3  25      171.19      186.98     21.66 o 
   1   3  25        6.79       10.39     13.90 o 
   2   3  25       54.66       37.99     21.31 o 
   3   3  25      263.48      273.65     35.04 o 
   4   3  25       44.22       50.71     16.07 o 
   5   3  25      452.30      407.34     34.05 o 
  -5   4  25      323.80      345.10     37.85 o 
  -4   4  25      853.95      849.86     54.57 o 
  -3   4  25      556.63      617.81     35.17 o 
  -2   4  25      720.38      700.39     43.68 o 
  -1   4  25      359.85      428.27     34.61 o 
   0   4  25      366.01      375.74     29.44 o 
   1   4  25     1542.75     1567.25     81.15 o 
   2   4  25      483.85      486.89     44.02 o 
   3   4  25      181.54      207.09     33.23 o 
   4   4  25      814.52      871.39     60.29 o 
   5   4  25      390.97      447.64     48.32 o 
  -5   5  25       14.86       28.89     18.06 o 
  -4   5  25      396.77      393.29     31.21 o 
  -3   5  25       33.92       42.24     14.02 o 
  -2   5  25        0.89       -3.28     10.22 o 
  -1   5  25      248.49      260.14     28.89 o 
   0   5  25      225.70      256.24     28.62 o 
   1   5  25      234.87      244.16     33.27 o 
   2   5  25      121.03      132.93     27.44 o 
   3   5  25      781.09      809.74     58.02 o 
   4   5  25      853.87      952.47     65.74 o 
  -3   6  25       41.39       51.08     17.36 o 
  -2   6  25       81.33      106.35     21.72 o 
  -1   6  25        4.79       11.25     12.92 o 
   0   6  25      283.04      304.49     32.55 o 
   1   6  25      343.66      349.26     41.45 o 
   2   6  25      391.57      440.51     53.41 o 
   3   6  25      774.35      836.61     70.99 o 
  -6   0  26      840.76      803.15     90.37 o 
  -5   0  26      404.97      476.56     68.39 o 
  -4   0  26      159.55      162.70     42.51 o 
  -3   0  26       95.23      110.94     34.83 o 
  -2   0  26      533.68      486.02     45.43 o 
  -1   0  26      215.81      205.76     57.53 o 
   0   0  26      204.66      218.06     60.07 o 
   1   0  26      821.42      843.51     57.08 o 
   2   0  26      102.95       91.63     23.48 o 
   3   0  26       32.82       47.65     19.95 o 
   4   0  26      435.45      477.36     49.85 o 
   5   0  26        2.37       20.05     21.37 o 
  -6   1  26       28.56       31.28     22.05 o 
  -5   1  26       98.18      107.36     27.94 o 
  -4   1  26     2379.95     2419.39    117.35 o 
  -3   1  26     2060.49     1981.07     87.84 o 
  -2   1  26       23.50       49.34     14.28 o 
  -1   1  26       53.41       57.98     17.15 o 
   0   1  26      660.73      612.37     41.83 o 
   1   1  26       22.23       76.65     18.50 o 
   2   1  26      385.04      346.37     27.24 o 
   3   1  26      852.13      816.97     42.24 o 
   4   1  26     1905.22     1878.48     74.58 o 
   5   1  26      356.37      373.38     33.47 o 
  -6   2  26       51.80       67.58     25.59 o 
  -5   2  26       12.55       20.99     17.85 o 
  -4   2  26      295.86      339.92     34.96 o 
  -3   2  26     1180.70     1195.94     63.75 o 
  -2   2  26      924.02      921.24     52.48 o 
  -1   2  26      140.93      170.11     20.39 o 
   0   2  26       10.09       19.55     13.48 o 
   1   2  26       64.12       74.63     20.36 o 
   2   2  26       11.98        8.74     14.21 o 
   3   2  26      237.32      244.26     33.74 o 
   4   2  26       70.82       81.67     17.95 o 
   5   2  26       55.51       89.10     20.62 o 
  -6   3  26        2.34        9.84     20.05 o 
  -5   3  26      116.84      114.60     28.70 o 
  -4   3  26      514.11      571.39     44.83 o 
  -3   3  26     1362.14     1395.07     71.74 o 
  -2   3  26      639.56      571.70     37.98 o 
  -1   3  26     2579.88     2638.97    101.64 o 
   0   3  26     4648.15     5176.20    203.05 o 
   1   3  26     5457.19     5522.23    208.92 o 
   2   3  26     2476.74     2608.75    116.52 o 
   3   3  26      849.35      840.96     58.19 o 
   4   3  26     1016.40      979.89     64.97 o 
   5   3  26      578.07      584.74     39.92 o 
  -5   4  26       54.72       81.32     23.58 o 
  -4   4  26      518.03      526.99     45.03 o 
  -3   4  26     1247.30     1197.71     52.77 o 
  -2   4  26     2224.20     2245.69     93.43 o 
  -1   4  26      139.01      152.52     23.73 o 
   0   4  26      113.55      145.09     20.60 o 
   1   4  26       24.28       44.15     19.42 o 
   2   4  26       80.24       81.17     22.41 o 
   3   4  26       77.44      101.79     26.60 o 
   4   4  26      322.90      346.23     43.02 o 
  -4   5  26      159.28      183.34     23.89 o 
  -3   5  26       24.96       41.44     16.53 o 
  -2   5  26        1.17       -2.67     12.73 o 
  -1   5  26        0.99        6.97     12.88 o 
   0   5  26      138.70      140.88     22.99 o 
   1   5  26       33.46       29.57     17.13 o 
   2   5  26       21.83       11.97     16.24 o 
   3   5  26        8.29        4.81     16.17 o 
  -3   6  26       94.52       98.46     21.95 o 
  -2   6  26       19.43       29.59     15.07 o 
  -1   6  26      205.15      235.37     30.01 o 
   0   6  26       33.87       57.46     19.11 o 
   1   6  26       40.76       55.28     24.49 o 
   2   6  26      357.85      364.30     42.62 o 
  -6   1  27      323.25      406.35     48.07 o 
  -5   1  27      241.32      278.22     40.60 o 
  -4   1  27     1879.76     1929.23    100.75 o 
  -3   1  27     1893.67     1911.83     86.21 o 
  -2   1  27      489.32      533.18     34.94 o 
  -1   1  27      808.78      777.11     75.68 o 
   0   1  27      420.48      440.76     57.84 o 
   1   1  27     2870.21     2862.44    121.73 o 
   2   1  27      826.76      793.52     53.18 o 
   3   1  27       37.46       40.26     13.51 o 
   4   1  27      347.84      367.75     32.24 o 
   5   1  27      365.15      413.33     35.55 o 
  -6   2  27      450.69      453.62     50.52 o 
  -5   2  27       74.36       80.52     26.14 o 
  -4   2  27        5.49        2.04     14.19 o 
  -3   2  27       89.09       99.14     22.76 o 
  -2   2  27      273.74      285.29     39.24 o 
  -1   2  27      469.21      499.72     32.16 o 
   0   2  27     1895.18     1839.14     88.23 o 
   1   2  27        7.28       22.70     15.40 o 
   2   2  27      974.24      941.64     60.09 o 
   3   2  27     1076.02     1174.39     70.10 o 
   4   2  27     1841.60     1767.58     72.67 o 
   5   2  27     1045.18     1014.39     53.47 o 
  -5   3  27       21.78       14.48     17.27 o 
  -4   3  27       88.58       74.50     21.08 o 
  -3   3  27      186.76      215.34     29.35 o 
  -2   3  27       35.56       25.24     14.25 o 
  -1   3  27      169.32      175.23     23.88 o 
   0   3  27        3.62       15.10     14.24 o 
   1   3  27      778.19      814.65     56.79 o 
   2   3  27      238.17      280.46     35.47 o 
   3   3  27      186.05      182.10     31.82 o 
   4   3  27        6.26        7.84     17.52 o 
  -4   4  27       84.41       79.76     22.09 o 
  -3   4  27       11.20       21.01     14.46 o 
  -2   4  27      106.67      123.21     22.25 o 
  -1   4  27      145.33      156.06     24.38 o 
   0   4  27      506.44      563.80     53.19 o 
   1   4  27      139.12      124.55     26.58 o 
   2   4  27       50.54       39.70     19.68 o 
   3   4  27      496.10      591.40     53.12 o 
   4   4  27      840.35      837.78     61.96 o 
  -3   5  27     1975.72     1992.28     88.81 o 
  -2   5  27      303.64      316.89     33.50 o 
  -1   5  27       51.53       62.40     18.34 o 
   0   5  27      402.58      389.18     35.52 o 
   1   5  27      584.32      579.87     48.27 o 
   2   5  27      346.91      428.83     45.27 o 
   3   5  27       35.34       40.03     20.61 o 
  -1   6  27      154.45      154.26     25.37 o 
   0   6  27      118.28      127.40     23.90 o 
   1   6  27       49.73       72.93     28.66 o 
  -5   0  28     1277.07     1328.37    117.14 o 
  -4   0  28     4114.39     4216.50    255.61 o 
  -3   0  28     3718.13     4054.69    242.12 o 
  -2   0  28      706.78      642.33     55.14 o 
  -1   0  28     1285.75     1125.62    136.01 o 
   0   0  28      876.59      912.73    121.89 o 
   1   0  28      580.39      640.79    101.48 o 
   2   0  28      826.84      770.73     57.75 o 
   3   0  28      199.77      253.08     37.44 o 
   4   0  28      849.12      837.89     65.86 o 
   5   0  28     2166.91     2016.24    116.52 o 
  -5   1  28      671.20      631.06     54.54 o 
  -4   1  28      263.90      264.52     36.52 o 
  -3   1  28       89.10      147.01     25.06 o 
  -2   1  28        2.64       12.87     16.32 o 
  -1   1  28      145.28      166.05     39.83 o 
   0   1  28       28.40       71.70     29.71 o 
   1   1  28      762.12      791.94     51.91 o 
   2   1  28      410.55      373.06     38.98 o 
   3   1  28        2.96        4.55     11.33 o 
   4   1  28      196.40      181.90     25.13 o 
  -5   2  28      186.40      242.18     38.64 o 
  -4   2  28       53.15       48.11     21.37 o 
  -3   2  28        7.02       21.02     14.46 o 
  -2   2  28       32.15       27.40     20.02 o 
  -1   2  28      373.64      491.00     62.41 o 
   0   2  28     1229.54     1224.75     68.32 o 
   1   2  28      950.00     1036.43     63.14 o 
   2   2  28      618.97      601.48     48.25 o 
   3   2  28      458.74      467.98     46.71 o 
   4   2  28      251.01      294.99     39.84 o 
  -5   3  28       50.88       42.77     22.43 o 
  -4   3  28      343.45      370.82     38.57 o 
  -3   3  28     1052.52     1171.77     83.17 o 
  -2   3  28      910.08      951.06     71.22 o 
  -1   3  28      602.00      555.23     39.13 o 
   0   3  28      288.03      326.51     36.90 o 
   1   3  28      216.72      275.79     35.52 o 
   2   3  28       19.25       33.49     18.63 o 
   3   3  28     1221.16     1238.47     75.53 o 
   4   3  28      817.74      768.77     59.83 o 
  -4   4  28      102.61      120.25     26.63 o 
  -3   4  28      371.40      388.39     50.14 o 
  -2   4  28      122.35      124.24     22.90 o 
  -1   4  28      490.70      534.03     39.43 o 
   0   4  28     2154.25     2429.91    129.63 o 
   1   4  28     1303.35     1310.86     75.50 o 
   2   4  28      746.38      690.74     63.45 o 
   3   4  28      574.73      597.76     53.17 o 
  -3   5  28        7.47       11.55     14.84 o 
  -2   5  28        0.35        4.47     13.59 o 
  -1   5  28      121.50      127.68     23.87 o 
   0   5  28      211.85      253.83     41.98 o 
   1   5  28      103.84      113.60     32.78 o 
   2   5  28       27.12       46.37     21.83 o 
  -5   1  29       45.11       43.93     22.34 o 
  -4   1  29       93.91      116.56     28.28 o 
  -3   1  29       90.29      102.16     22.71 o 
  -2   1  29       29.98       25.54     34.11 o 
  -1   1  29      198.15      212.63     44.56 o 
   0   1  29      433.39      479.34     65.11 o 
   1   1  29      521.69      545.46     67.58 o 
   2   1  29      529.26      533.59     45.06 o 
   3   1  29      992.42      997.41     65.02 o 
   4   1  29      997.60      958.88     51.26 o 
  -5   2  29      399.27      465.52     50.38 o 
  -4   2  29     1040.04     1044.26     83.66 o 
  -3   2  29      875.41      920.65     72.24 o 
  -2   2  29     1197.89     1137.35     80.67 o 
  -1   2  29      330.29      346.61     84.09 o 
   0   2  29      949.90     1045.13     62.53 o 
   1   2  29     2483.70     2527.00    114.74 o 
   2   2  29      375.29      395.21     46.56 o 
   3   2  29      279.25      323.00     40.57 o 
   4   2  29      172.78      177.12     33.73 o 
  -4   3  29       13.47       13.57     16.83 o 
  -3   3  29       34.02       52.60     23.45 o 
  -2   3  29      131.35      119.05     30.60 o 
  -1   3  29        0.08        5.35     23.46 o 
   0   3  29       87.26       93.76     23.32 o 
   1   3  29      495.90      588.13     48.38 o 
   2   3  29      343.44      359.92     41.51 o 
   3   3  29      271.86      338.97     42.39 o 
  -3   4  29     1114.71     1199.74    110.43 o 
  -2   4  29      510.49      603.78     43.10 o 
  -1   4  29      375.12      456.04     71.30 o 
   0   4  29      313.22      383.50     49.19 o 
   1   4  29      338.20      435.93     44.32 o 
   2   4  29      515.87      572.59     68.38 o 
  -1   5  29      341.50      365.87     35.91 o 
   0   5  29      568.53      524.29     57.56 o 
  -4   0  30      469.89      431.80     64.57 o 
  -3   0  30      222.10      220.40     47.05 o 
  -2   0  30      224.97      200.93     63.81 o 
  -1   0  30      169.99      215.10     65.00 o 
   0   0  30       75.68      100.46     50.19 o 
   1   0  30       50.08       25.41     38.44 o 
   2   0  30        0.99       37.93     39.29 o 
   3   0  30       11.07       19.04     19.64 o 
  -4   1  30      376.05      386.09     43.97 o 
  -3   1  30     1160.82     1177.85    102.50 o 
  -2   1  30      736.40      749.52    112.17 o 
  -1   1  30     1040.40     1101.85     97.97 o 
   0   1  30      519.48      501.93     68.85 o 
   1   1  30      733.22      693.58     78.61 o 
   2   1  30       15.82       17.27     16.49 o 
   3   1  30       15.32       34.49     19.75 o 
  -4   2  30        0.45        1.64     17.08 o 
  -3   2  30      152.88      190.04     37.65 o 
  -2   2  30      226.36      242.16     76.32 o 
  -1   2  30      354.83      482.29     98.21 o 
   0   2  30      136.92      143.33     41.62 o 
   1   2  30      178.47      183.19     31.04 o 
   2   2  30       16.26       26.21     18.74 o 
   3   2  30      378.71      410.74     45.64 o 
  -3   3  30      336.21      395.60     49.56 o 
  -2   3  30       10.42       14.41     19.80 o 
  -1   3  30      223.29      213.06     75.09 o 
   0   3  30     1014.25     1082.00     66.38 o 
   1   3  30     2421.80     2603.90    120.16 o 
   2   3  30     2537.67     2707.21    126.57 o 
  -2   4  30      300.39      344.43     48.73 o 
  -1   4  30       85.18      101.33     29.51 o 
   0   4  30      164.45      207.00     39.05 o 
   1   4  30      406.45      442.22     46.00 o 
  -4   1  31      985.16      995.50     69.39 o 
  -3   1  31     1195.47     1308.90    110.39 o 
  -2   1  31      768.51      790.85    118.88 o 
  -1   1  31      127.52      123.92     39.40 o 
   0   1  31      781.05      797.51     84.22 o 
   1   1  31     1172.19     1201.22    109.71 o 
   2   1  31      362.95      423.57     68.53 o 
   3   1  31       20.15       23.35     18.62 o 
  -3   2  31       21.77        8.98     20.82 o 
  -2   2  31      235.81      246.07     76.96 o 
  -1   2  31        3.02       -1.57     33.98 o 
   0   2  31      311.89      366.94     62.34 o 
   1   2  31      325.83      323.08     60.90 o 
   2   2  31       93.96      128.12     29.31 o 
  -2   3  31        5.99        6.79     38.35 o 
  -1   3  31        0.81        3.73     34.53 o 
   0   3  31      172.77      143.08     33.42 o 
   1   3  31       49.62       62.68     22.53 o 
  -1   0  32     1673.78     1878.50    203.05 o 
   0   0  32     2892.18     2841.97    275.04 o 
   1   0  32     2172.72     2035.81    220.27 o 
   2   0  32      116.83      136.23     64.44 o 
  -2   1  32      329.14      381.23     87.48 o 
  -1   1  32       10.34       21.82     26.04 o 
   0   1  32       13.67       34.00     28.45 o 
   1   1  32      350.56      387.63     65.80 o 
   2   1  32        6.03       20.79     28.69 o 
  -2   2  32       29.15       45.01     49.21 o 
  -1   2  32        6.48       24.01     39.50 o 
   0   2  32       22.12       26.67     27.49 o 
   1   2  32      277.19      293.65     59.76 o 
  -1   1  33      178.00      231.51     76.32 o 
   0   1  33      254.01      318.15     60.16 o 
                                                 
